# Supplementary material for: 3-Hydr­oxy-3-(methoxy­carbon­yl)penta­nedioic acid
Source: Acta Crystallogr Sect E Struct Rep Online. 2009 Jul 11;65(Pt 8):o1843. doi: 10.1107/S1600536809025598 (PMC2977126; doi:10.1107/S1600536809025598)
Supplement: Supplementary file 2 [file e-65-o1843-Isup2.hkl]

# 
# h,k,l, Fc-squared, Fo-squared, sigma(Fo-squared) and status flag 
# 
data_I
_shelx_title ' 177m in Pbca  (100K)' 
_shelx_refln_list_code          4 
_shelx_F_calc_maximum      221.69 
_exptl_crystal_F_000       864.00 
_reflns_d_resolution_high  0.5944 
 
loop_ 
 _symmetry_equiv_pos_as_xyz 
 'x, y, z' 
 '-x+1/2, -y, z+1/2' 
 '-x, y+1/2, -z+1/2' 
 'x+1/2, -y+1/2, -z' 
 '-x, -y, -z' 
 'x-1/2, y, -z-1/2' 
 'x, -y-1/2, z-1/2' 
 '-x-1/2, y-1/2, z' 
 
_cell_length_a    12.7110 
_cell_length_b     5.8323 
_cell_length_c    23.8844 
_cell_angle_alpha  90.000 
_cell_angle_beta   90.000 
_cell_angle_gamma  90.000 
 
_shelx_F_squared_multiplier     1.000 
 
loop_ 
 _refln_index_h 
 _refln_index_k 
 _refln_index_l 
 _refln_F_squared_calc 
 _refln_F_squared_meas 
 _refln_F_squared_sigma 
 _refln_observed_status 
   2   0   0    49147.10    45030.77    500.95 o 
   4   0   0    26843.21    26315.39    265.46 o 
   6   0   0       94.19      103.38      2.12 o 
   8   0   0      296.87      364.94      3.92 o 
  10   0   0      574.34      482.53      5.13 o 
  12   0   0     1515.63     1450.28     21.34 o 
  14   0   0      625.06      585.09     14.44 o 
  16   0   0       85.01      108.16      7.44 o 
  18   0   0      537.76      564.05     15.81 o 
  20   0   0      510.84      553.44     16.75 o 
   2   1   0      971.61      897.07      6.94 o 
   4   1   0     9101.59     8898.45     55.33 o 
   6   1   0       42.66       47.20      1.01 o 
   8   1   0     1389.84     1448.10      8.08 o 
  10   1   0     1594.46     1646.18      9.70 o 
  12   1   0     3920.70     3481.33     30.63 o 
  14   1   0      318.57      260.73      6.30 o 
  16   1   0      235.32      239.65     10.71 o 
  18   1   0       22.27       27.38      3.32 o 
  20   1   0      133.23      130.08      9.41 o 
   0   2   0    11700.25    12185.24    100.86 o 
   2   2   0     2860.56     3151.67     20.55 o 
   4   2   0     2421.36     2774.12     18.49 o 
   6   2   0       90.11      109.17      1.52 o 
   8   2   0     4443.36     4423.98     21.93 o 
  10   2   0      115.40      139.98      2.84 o 
  12   2   0      486.19      475.78      6.38 o 
  14   2   0       55.45       52.80      3.28 o 
  16   2   0      117.87      130.41      5.21 o 
  18   2   0        4.62        5.26      2.82 o 
  20   2   0       22.46       20.53      3.98 o 
   2   3   0      192.73      215.91      2.82 o 
   4   3   0     4364.31     4687.84     26.27 o 
   6   3   0      811.13      909.09      6.42 o 
   8   3   0      501.65      504.55      4.02 o 
  10   3   0      519.89      521.56      6.22 o 
  12   3   0       70.20       67.28      2.96 o 
  14   3   0       87.83       86.55      5.68 o 
  16   3   0       77.43       66.11      4.69 o 
  18   3   0      340.02      318.45     14.16 o 
  20   3   0       86.53       95.31      7.29 o 
   0   4   0     1309.19     1462.80     14.55 o 
   2   4   0     3449.12     3640.87     22.55 o 
   4   4   0     1746.63     1910.98     11.64 o 
   6   4   0     1693.30     1659.27     11.90 o 
   8   4   0     3415.06     3290.21     26.77 o 
  10   4   0        8.93        9.17      1.81 o 
  12   4   0       19.34       16.95      2.44 o 
  14   4   0      158.82      158.97      6.15 o 
  16   4   0        5.96        5.68      3.63 o 
  18   4   0       24.98       23.70      4.48 o 
   2   5   0     3624.01     3708.25     26.79 o 
   4   5   0     2588.98     2547.24     24.60 o 
   6   5   0      101.04      117.91      4.43 o 
   8   5   0       46.25       42.71      3.46 o 
  10   5   0       86.56       90.17      5.27 o 
  12   5   0      155.00      157.73      6.09 o 
  14   5   0       89.14       97.73      5.53 o 
  16   5   0       12.27       22.21      4.96 o 
  18   5   0       27.29       19.38      5.15 o 
   0   6   0     4012.91     3814.71     55.03 o 
   2   6   0     1838.54     1788.09     23.32 o 
   4   6   0       24.80       21.93      3.33 o 
   6   6   0      554.32      522.89     10.61 o 
   8   6   0        3.36        0.16      3.76 o 
  10   6   0        3.69        6.96      2.97 o 
  12   6   0      380.02      390.66     13.93 o 
  14   6   0       14.94       12.53      3.81 o 
  16   6   0       35.58       50.90      8.60 o 
   2   7   0       38.86       39.19      4.07 o 
   4   7   0        3.58        4.78      2.28 o 
   6   7   0      106.92       98.04      7.58 o 
   8   7   0      551.67      534.66     15.88 o 
  10   7   0      383.57      392.95     13.92 o 
  12   7   0       41.41       61.78      6.75 o 
  14   7   0      242.06      232.48     36.87 o 
   0   8   0       48.08       38.18      9.66 o 
   2   8   0      470.08      496.83     18.71 o 
   4   8   0      820.56      857.83     25.57 o 
   6   8   0       85.41      107.64     14.44 o 
   8   8   0      196.00      204.55     12.73 o 
  10   8   0      440.83      454.46     41.06 o 
  12   8   0        3.35        8.94      5.33 o 
   2   9   0      244.73      248.70     26.45 o 
   4   9   0      311.08      311.38     33.21 o 
   6   9   0      160.35      184.97     19.50 o 
   8   9   0       48.36       43.06     12.24 o 
   1   1   1     2873.19     3026.41     13.42 o 
   2   1   1     1026.44     1010.60      5.52 o 
   3   1   1      536.18      541.59      2.96 o 
   4   1   1       66.46       83.98      1.68 o 
   5   1   1      200.73      274.46      1.77 o 
   6   1   1        1.41        3.78      0.30 o 
   7   1   1      518.62      553.32      2.77 o 
   8   1   1      208.65      204.91      1.65 o 
   9   1   1       69.30       87.57      0.98 o 
  10   1   1       35.21       52.89      0.95 o 
  11   1   1       49.39       55.88      1.70 o 
  12   1   1      193.64      183.58      5.62 o 
  13   1   1      163.84      159.30      3.23 o 
  14   1   1      169.18      182.74      3.75 o 
  15   1   1      127.08      124.75      3.32 o 
  16   1   1      547.56      558.92      7.35 o 
  17   1   1        4.44        5.23      1.66 o 
  18   1   1        2.73        6.40      1.77 o 
  19   1   1        1.97        6.50      1.97 o 
  20   1   1        0.88        6.95      2.04 o 
  21   1   1       43.61       43.84      3.43 o 
   0   2   1      220.52      259.69      2.55 o 
   1   2   1     3154.89     3428.25     15.86 o 
   2   2   1     4455.16     4752.43     22.13 o 
   3   2   1     1049.59     1081.33      5.54 o 
   4   2   1     2608.72     2687.68     12.44 o 
   5   2   1     2704.15     2997.56     12.57 o 
   6   2   1       10.99       15.94      0.50 o 
   7   2   1      420.53      423.08      2.42 o 
   8   2   1      246.42      256.49      2.11 o 
   9   2   1      440.80      448.65      2.53 o 
  10   2   1      122.03      128.28      1.64 o 
  11   2   1        2.06        4.96      0.72 o 
  12   2   1      154.48      181.72      2.99 o 
  13   2   1       79.26       78.08      2.39 o 
  14   2   1        0.12        1.25      1.21 o 
  15   2   1       39.21       42.22      2.43 o 
  16   2   1      272.26      255.36      5.14 o 
  17   2   1        0.34        3.50      1.72 o 
  18   2   1      109.78      119.07      4.41 o 
  19   2   1       19.66       17.69      2.55 o 
  20   2   1       13.75       11.72      2.43 o 
   1   3   1      710.77      780.55      4.17 o 
   2   3   1      235.40      280.45      1.97 o 
   3   3   1       87.26      101.30      1.13 o 
   4   3   1      293.75      293.99      2.01 o 
   5   3   1        2.58        2.14      0.32 o 
   6   3   1      274.88      312.22      2.15 o 
   7   3   1       96.77       78.45      1.01 o 
   8   3   1      571.64      550.12      3.06 o 
   9   3   1      122.07      119.52      1.66 o 
  10   3   1     2018.36     1820.43     11.11 o 
  11   3   1        0.10        3.51      0.87 o 
  12   3   1        1.71        5.95      1.40 o 
  13   3   1       27.85       42.13      2.43 o 
  14   3   1        0.90        3.22      1.43 o 
  15   3   1        5.33        5.59      1.62 o 
  16   3   1        0.41        5.15      1.92 o 
  17   3   1       52.53       58.60      4.77 o 
  18   3   1      241.33      251.82      6.88 o 
  19   3   1       20.95       20.23      3.05 o 
  20   3   1        9.27       10.38      2.81 o 
   0   4   1      219.03      255.20      2.90 o 
   1   4   1        5.60        8.36      0.52 o 
   2   4   1      590.90      631.81      3.68 o 
   3   4   1       96.59       95.10      1.19 o 
   4   4   1     1389.74     1444.79      6.29 o 
   5   4   1      356.52      359.72      2.47 o 
   6   4   1     2898.60     2912.11     13.01 o 
   7   4   1      109.26      115.17      2.33 o 
   8   4   1      500.90      511.70      5.90 o 
   9   4   1      169.86      179.91      3.07 o 
  10   4   1      599.99      558.05      6.15 o 
  11   4   1      224.78      218.23      3.78 o 
  12   4   1        1.27        4.21      1.27 o 
  13   4   1        7.80       10.10      1.56 o 
  14   4   1       22.91       30.06      2.27 o 
  15   4   1      103.81      112.84      4.28 o 
  16   4   1       37.61       45.49      3.52 o 
  17   4   1        4.57        7.55      2.29 o 
  18   4   1       64.18       65.08      5.67 o 
  19   4   1        7.32        8.67      3.06 o 
   1   5   1      188.34      185.89      2.40 o 
   2   5   1      269.10      259.95      3.00 o 
   3   5   1       41.81       60.07      1.77 o 
   4   5   1        4.36        6.41      0.98 o 
   5   5   1      120.71      123.82      2.76 o 
   6   5   1      921.61      930.33      8.61 o 
   7   5   1       20.51       22.08      1.85 o 
   8   5   1      758.44      742.59      9.46 o 
   9   5   1       21.47       24.97      2.24 o 
  10   5   1       55.12       68.36      2.96 o 
  11   5   1       46.50       51.67      2.93 o 
  12   5   1        4.58        8.24      1.69 o 
  13   5   1        8.36       12.36      1.98 o 
  14   5   1       65.19       76.27      3.58 o 
  15   5   1        0.03        5.54      2.28 o 
  16   5   1      126.23      133.36      6.21 o 
  17   5   1        4.33        9.30      3.36 o 
  18   5   1       12.87       15.72      3.86 o 
   0   6   1      158.05      173.15      5.56 o 
   1   6   1       27.17       29.86      2.53 o 
   2   6   1       34.87       42.15      2.18 o 
   3   6   1       37.69       32.02      2.02 o 
   4   6   1        0.63        0.64      1.09 o 
   5   6   1        5.54        5.23      1.36 o 
   6   6   1      314.38      307.43      5.86 o 
   7   6   1      145.91      139.33      5.56 o 
   8   6   1        1.25        3.02      1.58 o 
   9   6   1      170.26      158.88      4.65 o 
  10   6   1        0.03       -1.67      1.67 o 
  11   6   1        1.12        1.86      1.91 o 
  12   6   1       57.84       62.31      3.88 o 
  13   6   1        0.21        2.61      2.15 o 
  14   6   1       11.76       14.07      2.71 o 
  15   6   1       33.23       31.09      3.68 o 
  16   6   1       10.62       23.68      4.91 o 
   1   7   1        1.50        1.46      1.69 o 
   2   7   1      577.80      548.51      9.55 o 
   3   7   1       26.48       31.37      2.83 o 
   4   7   1        8.45        8.21      1.88 o 
   5   7   1       15.21       18.88      2.27 o 
   6   7   1       45.65       45.28      3.47 o 
   7   7   1        7.60        5.01      2.24 o 
   8   7   1       31.33       26.58      3.36 o 
   9   7   1       36.45       29.57      3.51 o 
  10   7   1        0.02        2.63      2.41 o 
  11   7   1        1.06        0.70      2.34 o 
  12   7   1        0.08        8.85      2.84 o 
  13   7   1       33.48       38.98      3.91 o 
  14   7   1       11.50        8.87      4.01 o 
   0   8   1        3.39        4.28      5.27 o 
   1   8   1       11.77       11.96      2.71 o 
   2   8   1       20.09       19.33      3.67 o 
   3   8   1      147.67      153.88      6.73 o 
   4   8   1        3.47       -0.01      2.42 o 
   5   8   1      155.27      169.78      7.95 o 
   6   8   1       26.91       36.67      7.08 o 
   7   8   1        4.92        4.56      3.40 o 
   8   8   1       84.71       94.21      7.14 o 
   9   8   1       87.99      102.82      7.04 o 
  10   8   1       27.09       34.30      4.93 o 
  11   8   1        2.90        8.99      3.65 o 
  12   8   1      153.69      132.16      8.25 o 
   1   9   1      100.85      100.95      7.29 o 
   2   9   1      122.76      113.76      7.67 o 
   3   9   1       39.25       41.69      7.30 o 
   4   9   1       64.71       62.90      6.13 o 
   5   9   1       63.98       63.49      9.37 o 
   6   9   1       30.17       34.19      7.98 o 
   7   9   1      152.51      144.66     12.95 o 
   8   9   1      279.82      274.07     16.31 o 
   1   0   2     1336.68     1292.10     13.23 o 
   2   0   2     1559.70     1563.41      9.76 o 
   3   0   2     1125.60     1095.96      7.26 o 
   4   0   2        9.75        9.69      0.49 o 
   5   0   2      900.73      977.59      6.42 o 
   6   0   2      647.88      614.20      4.31 o 
   7   0   2     5904.47     6477.49     31.71 o 
   8   0   2      786.12      784.35      5.00 o 
   9   0   2     4081.26     3968.47     18.71 o 
  10   0   2      854.86      726.43      5.93 o 
  11   0   2     1427.13     1223.96     10.86 o 
  12   0   2      896.59      852.70     10.09 o 
  13   0   2       46.44       38.20      2.56 o 
  14   0   2      659.04      565.21      9.00 o 
  15   0   2      856.10      878.87     13.21 o 
  16   0   2      221.95      202.55      6.11 o 
  17   0   2     1469.44     1488.02     20.02 o 
  18   0   2       40.00       55.37      4.11 o 
  19   0   2      199.63      209.07      6.98 o 
  20   0   2       67.59       71.60      4.92 o 
  21   0   2       45.12       40.19      4.23 o 
   1   1   2      328.03      399.27      2.12 o 
   2   1   2    17115.01    17111.11     73.93 o 
   3   1   2      311.78      269.41      2.15 o 
   4   1   2     1800.48     1849.56      8.39 o 
   5   1   2     4276.76     4591.88     18.39 o 
   6   1   2      599.60      609.97      2.98 o 
   7   1   2     1782.68     1887.78      7.37 o 
   8   1   2       71.73       67.49      0.82 o 
   9   1   2     1157.65     1184.33      4.91 o 
  10   1   2       28.83       24.86      0.72 o 
  11   1   2     1754.71     1771.49      9.64 o 
  12   1   2        0.54        4.45      0.99 o 
  13   1   2       76.76       91.97      2.42 o 
  14   1   2      349.66      324.16      4.83 o 
  15   1   2       66.04       72.18      2.74 o 
  16   1   2      136.49      131.80      3.62 o 
  17   1   2       55.68       55.60      2.80 o 
  18   1   2      178.86      192.48      4.59 o 
  19   1   2      294.31      304.90      6.23 o 
  20   1   2       56.35       66.40      3.63 o 
  21   1   2      393.95      422.21      8.32 o 
   0   2   2      769.81      689.99      5.20 o 
   1   2   2        0.12       -0.28      0.28 o 
   2   2   2     5606.42     6231.06     27.37 o 
   3   2   2      381.21      362.74      2.31 o 
   4   2   2     7728.32     8163.15     34.01 o 
   5   2   2       43.31       80.95      0.94 o 
   6   2   2       21.46       22.00      0.54 o 
   7   2   2     1404.45     1465.56      5.90 o 
   8   2   2      192.65      203.41      1.97 o 
   9   2   2      733.79      742.42      3.85 o 
  10   2   2      417.34      373.21      2.89 o 
  11   2   2        0.01        3.99      0.76 o 
  12   2   2       23.96       23.18      1.29 o 
  13   2   2      141.30      110.28      2.88 o 
  14   2   2       27.95       29.46      2.28 o 
  15   2   2        8.35        6.30      1.64 o 
  16   2   2      204.99      210.13      4.67 o 
  17   2   2        5.39        4.84      1.72 o 
  18   2   2       43.19       52.70      3.32 o 
  19   2   2        2.73        3.89      2.33 o 
  20   2   2        0.10        1.85      2.44 o 
   1   3   2      323.56      385.08      2.96 o 
   2   3   2     2577.16     2869.72     12.76 o 
   3   3   2      543.18      525.03      3.20 o 
   4   3   2      775.54      816.64      4.09 o 
   5   3   2      819.24      865.95      4.16 o 
   6   3   2      287.57      319.00      2.17 o 
   7   3   2       41.67       35.83      0.79 o 
   8   3   2      879.67      803.35      4.30 o 
   9   3   2      442.87      480.28      3.91 o 
  10   3   2     3515.47     3346.04     19.43 o 
  11   3   2      121.99      104.54      2.20 o 
  12   3   2      274.23      262.42      4.41 o 
  13   3   2      940.49      884.25      9.56 o 
  14   3   2       39.44       37.09      2.19 o 
  15   3   2        4.06        3.54      1.72 o 
  16   3   2      175.40      165.18      5.71 o 
  17   3   2      648.98      638.27     10.06 o 
  18   3   2        1.53        7.26      2.20 o 
  19   3   2       69.06       77.21      4.67 o 
  20   3   2       51.96       49.48      4.16 o 
   0   4   2     2655.13     2773.89     16.24 o 
   1   4   2        7.98        5.34      0.47 o 
   2   4   2     2533.87     2659.13     11.10 o 
   3   4   2       57.23       58.26      0.97 o 
   4   4   2     1042.76     1078.72      5.09 o 
   5   4   2      266.87      244.46      1.97 o 
   6   4   2      192.05      210.10      2.08 o 
   7   4   2     1983.71     1858.39     10.37 o 
   8   4   2        9.80       12.27      0.92 o 
   9   4   2     1983.20     1781.64     12.69 o 
  10   4   2      117.22      115.22      2.74 o 
  11   4   2      394.21      372.39      5.02 o 
  12   4   2       75.26       79.95      2.61 o 
  13   4   2       41.68       44.72      2.44 o 
  14   4   2       44.95       47.18      2.70 o 
  15   4   2      201.71      199.31      5.80 o 
  16   4   2      120.58      119.20      5.27 o 
  17   4   2      159.02      145.69      5.87 o 
  18   4   2       26.79       22.99      3.46 o 
  19   4   2      111.95      121.88      5.98 o 
   1   5   2     1408.60     1444.45      9.50 o 
   2   5   2        0.85        1.98      0.73 o 
   3   5   2     1736.09     1717.89     11.35 o 
   4   5   2       48.35       55.70      1.78 o 
   5   5   2     1989.08     1949.69     14.21 o 
   6   5   2      275.29      258.75      4.19 o 
   7   5   2       73.56       78.78      2.60 o 
   8   5   2      185.93      164.89      3.94 o 
   9   5   2      262.72      228.13      4.73 o 
  10   5   2       42.37       38.68      2.41 o 
  11   5   2      214.17      193.15      4.61 o 
  12   5   2      351.00      339.66      6.34 o 
  13   5   2      790.89      790.58     11.04 o 
  14   5   2      573.25      578.08      9.99 o 
  15   5   2      318.51      332.59      8.16 o 
  16   5   2       14.71       14.42      3.45 o 
  17   5   2       33.40       26.24      4.09 o 
  18   5   2       89.49       86.95      7.99 o 
   0   6   2     1550.63     1543.13     20.80 o 
   1   6   2       75.27       81.98      3.61 o 
   2   6   2       84.61       90.87      2.90 o 
   3   6   2       11.81       12.63      1.65 o 
   4   6   2      192.66      192.19      4.25 o 
   5   6   2      134.00      127.57      3.75 o 
   6   6   2       20.36       33.45      2.35 o 
   7   6   2       65.88       57.44      4.41 o 
   8   6   2       86.48       87.49      3.87 o 
   9   6   2       84.71       92.38      3.83 o 
  10   6   2       13.28       18.12      2.37 o 
  11   6   2      366.94      379.37      7.91 o 
  12   6   2      159.60      164.14      5.53 o 
  13   6   2       33.07       29.16      3.97 o 
  14   6   2       15.03       14.40      2.77 o 
  15   6   2      316.14      320.60     11.01 o 
  16   6   2       93.31       93.78      6.56 o 
   1   7   2       66.21       66.05      6.49 o 
   2   7   2       22.24       27.14      2.66 o 
   3   7   2        0.05        1.13      1.60 o 
   4   7   2       45.12       58.08      3.26 o 
   5   7   2       15.03       12.90      2.11 o 
   6   7   2       56.38       67.54      3.88 o 
   7   7   2        0.91        1.58      2.10 o 
   8   7   2       38.68       40.64      3.71 o 
   9   7   2       69.52       72.57      4.75 o 
  10   7   2        1.30        1.88      2.20 o 
  11   7   2       28.71       26.69      3.68 o 
  12   7   2      215.09      213.16      9.45 o 
  13   7   2       32.99       35.71      3.77 o 
  14   7   2        9.11        5.60      3.22 o 
   0   8   2       31.47       28.43      4.75 o 
   1   8   2        1.51        2.41      2.34 o 
   2   8   2       12.79        9.25      2.53 o 
   3   8   2       42.74       45.66      3.94 o 
   4   8   2       23.52       26.91      3.70 o 
   5   8   2       87.09       86.99      5.59 o 
   6   8   2       22.26       12.48      3.50 o 
   7   8   2       30.89       32.79      5.40 o 
   8   8   2      173.23      177.43      8.77 o 
   9   8   2       38.34       37.40      4.45 o 
  10   8   2       14.00       18.20      4.17 o 
  11   8   2       36.43       41.61      5.39 o 
  12   8   2       16.81       16.38      4.57 o 
   1   9   2      251.63      261.01     12.59 o 
   2   9   2      163.69      163.95      7.56 o 
   3   9   2       39.20       43.88      5.90 o 
   4   9   2        0.87       -0.71      3.63 o 
   5   9   2        0.05        4.50      3.88 o 
   6   9   2       39.83       18.68      6.49 o 
   7   9   2      232.36      233.68     14.84 o 
   8   9   2        0.08        3.88      5.29 o 
   1   1   3    18227.43    18718.08     82.77 o 
   2   1   3      329.52      309.15      2.59 o 
   3   1   3      942.18     1005.71      4.78 o 
   4   1   3     3009.31     3119.93     13.46 o 
   5   1   3     2748.99     2888.53     11.99 o 
   6   1   3      608.95      660.39      3.25 o 
   7   1   3      247.65      226.43      1.48 o 
   8   1   3      268.84      280.15      1.92 o 
   9   1   3      384.76      433.02      2.45 o 
  10   1   3     1155.79     1063.45      5.42 o 
  11   1   3      269.22      262.10      3.42 o 
  12   1   3      376.89      336.99      3.95 o 
  13   1   3      188.71      187.55      3.25 o 
  14   1   3        3.48        3.91      1.22 o 
  15   1   3        0.27        2.35      1.28 o 
  16   1   3       65.61       71.89      2.91 o 
  17   1   3        3.67        3.63      1.62 o 
  18   1   3       63.88       68.66      3.91 o 
  19   1   3       36.62       41.67      3.72 o 
  20   1   3        0.28        7.00      2.06 o 
  21   1   3       21.07       33.60      3.33 o 
   0   2   3     5509.00     6245.24     37.07 o 
   1   2   3     2495.88     2611.55     11.57 o 
   2   2   3     2246.88     2435.00     10.51 o 
   3   2   3      636.85      719.46      3.79 o 
   4   2   3      187.41      224.52      1.66 o 
   5   2   3      998.31     1049.66      4.94 o 
   6   2   3       70.33       82.53      0.95 o 
   7   2   3      230.32      234.20      1.62 o 
   8   2   3     1385.38     1332.47      5.47 o 
   9   2   3       84.37       96.32      1.17 o 
  10   2   3       72.87       89.17      1.55 o 
  11   2   3       48.26       48.47      1.51 o 
  12   2   3      155.22      121.23      2.34 o 
  13   2   3       48.01       47.68      1.96 o 
  14   2   3        2.96        4.22      1.29 o 
  15   2   3       19.39       25.33      1.99 o 
  16   2   3       52.09       45.20      2.65 o 
  17   2   3      117.82      115.46      3.93 o 
  18   2   3        2.18        3.73      1.86 o 
  19   2   3       12.34        9.48      2.76 o 
  20   2   3        0.87        9.17      2.40 o 
   1   3   3      416.14      486.86      2.86 o 
   2   3   3       93.11       68.52      0.92 o 
   3   3   3       43.84       54.19      0.84 o 
   4   3   3     2599.57     2795.87     11.55 o 
   5   3   3       44.05       40.44      0.76 o 
   6   3   3       54.57       49.10      0.83 o 
   7   3   3      202.80      194.75      1.64 o 
   8   3   3      676.71      609.90      3.67 o 
   9   3   3       46.70       45.82      1.15 o 
  10   3   3      175.10      223.30      3.97 o 
  11   3   3        5.09       10.13      1.03 o 
  12   3   3       62.82       68.89      2.13 o 
  13   3   3        6.88       12.83      1.45 o 
  14   3   3        1.54        3.33      1.31 o 
  15   3   3        0.81        2.15      1.55 o 
  16   3   3        5.22        9.91      2.13 o 
  17   3   3       29.91       41.49      3.80 o 
  18   3   3       15.76       14.05      2.61 o 
  19   3   3       68.76       72.00      5.02 o 
  20   3   3      103.02      109.16      5.48 o 
   0   4   3      808.94      791.14      6.03 o 
   1   4   3      477.22      489.17      3.02 o 
   2   4   3        1.24        2.65      0.41 o 
   3   4   3      806.71      823.56      4.34 o 
   4   4   3        0.15        1.88      0.42 o 
   5   4   3        6.61        6.53      0.51 o 
   6   4   3        1.70        3.45      0.58 o 
   7   4   3       25.73       29.68      1.15 o 
   8   4   3      418.40      399.03      4.13 o 
   9   4   3       25.43       31.64      1.55 o 
  10   4   3       43.09       44.89      1.77 o 
  11   4   3       70.49       75.87      2.39 o 
  12   4   3       77.22       72.89      2.52 o 
  13   4   3       10.16       15.15      1.70 o 
  14   4   3       11.72       14.37      1.93 o 
  15   4   3      181.62      178.22      5.08 o 
  16   4   3      134.53      128.27      5.37 o 
  17   4   3       84.65       80.70      4.94 o 
  18   4   3        1.36        5.50      2.53 o 
  19   4   3       88.91       94.57      6.90 o 
   1   5   3      285.88      262.10      3.01 o 
   2   5   3       10.02       15.01      0.97 o 
   3   5   3      491.83      525.42      4.85 o 
   4   5   3      232.38      238.80      3.33 o 
   5   5   3      295.79      300.19      3.86 o 
   6   5   3      287.82      308.19      4.10 o 
   7   5   3       94.83       95.88      2.97 o 
   8   5   3      317.41      301.28      4.85 o 
   9   5   3       71.31       75.42      3.02 o 
  10   5   3       18.44       19.59      2.03 o 
  11   5   3        0.50        4.33      1.57 o 
  12   5   3      120.66      135.54      4.18 o 
  13   5   3       49.02       58.18      3.16 o 
  14   5   3      102.52      112.40      4.74 o 
  15   5   3       16.57       19.55      3.05 o 
  16   5   3        4.00        5.61      2.67 o 
  17   5   3       14.50       10.63      3.37 o 
  18   5   3       11.25        8.71      3.38 o 
   0   6   3      814.52      725.86     13.68 o 
   1   6   3      161.75      148.74      3.92 o 
   2   6   3      114.36      114.50      3.46 o 
   3   6   3      134.96      118.80      3.33 o 
   4   6   3      197.55      208.21      4.64 o 
   5   6   3        8.02       10.93      1.80 o 
   6   6   3      417.43      415.26      7.43 o 
   7   6   3      137.75      148.44      4.23 o 
   8   6   3       52.51       48.42      4.07 o 
   9   6   3      265.36      285.82      6.50 o 
  10   6   3      109.58      111.56      4.26 o 
  11   6   3       65.55       71.02      3.64 o 
  12   6   3       32.51       44.73      3.31 o 
  13   6   3      112.27      117.48      5.05 o 
  14   6   3       73.32       82.46      4.54 o 
  15   6   3       50.49       49.07      4.77 o 
  16   6   3       21.47       23.50      4.16 o 
   1   7   3       94.30       78.72      3.86 o 
   2   7   3        3.74        4.07      1.76 o 
   3   7   3       34.70       36.89      2.81 o 
   4   7   3        4.32        5.10      1.76 o 
   5   7   3       60.84       61.98      3.69 o 
   6   7   3       35.43       35.60      3.13 o 
   7   7   3       14.15       15.80      2.57 o 
   8   7   3        1.61        1.85      2.11 o 
   9   7   3       35.66       36.97      3.68 o 
  10   7   3        1.17        2.10      2.40 o 
  11   7   3       33.41       34.54      4.26 o 
  12   7   3      158.39      152.44      7.39 o 
  13   7   3       79.32       71.61      5.66 o 
  14   7   3        0.67        2.08      3.29 o 
   0   8   3       33.02       27.90      4.89 o 
   1   8   3       11.16        8.81      2.61 o 
   2   8   3       12.30       15.93      3.24 o 
   3   8   3      171.27      173.83      6.36 o 
   4   8   3       50.56       46.03      4.05 o 
   5   8   3      225.80      218.89      7.94 o 
   6   8   3        9.44       10.32      3.65 o 
   7   8   3        1.90        1.31      2.68 o 
   8   8   3       54.10       64.30      6.64 o 
   9   8   3       65.66       70.35      7.41 o 
  10   8   3        0.97        6.26      3.33 o 
  11   8   3       36.91       37.23      5.24 o 
  12   8   3      107.60       91.14      7.26 o 
   1   9   3       74.60       84.84      5.42 o 
   2   9   3       33.69       43.01      4.20 o 
   3   9   3        0.04        0.98      2.91 o 
   4   9   3       55.02       70.47      6.77 o 
   5   9   3      183.38      177.13      9.82 o 
   6   9   3       46.43       46.35     17.07 o 
   7   9   3       87.29       97.65     11.24 o 
   8   9   3       16.51        9.04      5.70 o 
   0   0   4     3834.07     3623.69    139.81 o 
   1   0   4        0.00       -0.30      0.30 o 
   2   0   4      747.99      709.91      5.70 o 
   3   0   4      131.60      137.89      1.58 o 
   4   0   4     4141.79     4763.57     28.44 o 
   5   0   4     3176.89     3197.86     17.86 o 
   6   0   4     6251.84     6429.59     32.40 o 
   7   0   4     2445.56     2589.65     13.25 o 
   8   0   4      244.74      256.57      2.18 o 
   9   0   4       46.97       69.67      1.23 o 
  10   0   4      719.80      651.87      5.68 o 
  11   0   4       53.57       48.53      1.77 o 
  12   0   4        0.98        0.62      1.20 o 
  13   0   4      653.60      575.38      8.13 o 
  14   0   4      396.90      368.76      7.07 o 
  15   0   4      989.32      918.93     12.67 o 
  16   0   4      342.66      335.99      7.32 o 
  17   0   4       94.23       86.43      5.12 o 
  18   0   4       10.73        9.78      2.62 o 
  19   0   4      542.18      555.60     11.48 o 
  20   0   4      520.38      552.81     14.43 o 
  21   0   4        0.44        3.94      3.34 o 
   1   1   4     2839.03     2921.93     13.95 o 
   2   1   4    14573.84    14320.24     66.65 o 
   3   1   4        6.83        6.54      0.31 o 
   4   1   4     2439.06     2618.43     10.92 o 
   5   1   4      334.68      314.66      1.89 o 
   6   1   4     8252.08     8846.79     32.17 o 
   7   1   4     1353.97     1409.00      5.73 o 
   8   1   4     2596.82     2685.29      9.89 o 
   9   1   4       33.43       56.59      0.88 o 
  10   1   4        2.46        5.71      0.53 o 
  11   1   4      430.08      410.78      3.62 o 
  12   1   4     1049.48      966.22      7.46 o 
  13   1   4       62.51       68.93      2.21 o 
  14   1   4      309.79      314.99      4.41 o 
  15   1   4       44.94       46.91      2.21 o 
  16   1   4       46.67       48.96      2.42 o 
  17   1   4        5.81        6.77      1.78 o 
  18   1   4       51.65       63.03      3.26 o 
  19   1   4       34.27       40.16      2.96 o 
  20   1   4      194.69      197.07      5.35 o 
  21   1   4      109.01      119.65      4.83 o 
   0   2   4     2660.62     3063.34     18.62 o 
   1   2   4     3075.53     3360.06     14.78 o 
   2   2   4       36.99       41.52      0.87 o 
   3   2   4     5399.87     5744.04     24.21 o 
   4   2   4       58.36       47.71      0.73 o 
   5   2   4        7.10        4.51      0.32 o 
   6   2   4      207.15      224.49      1.56 o 
   7   2   4      105.60      114.10      1.06 o 
   8   2   4       38.71       30.03      0.79 o 
   9   2   4      712.83      718.24      3.98 o 
  10   2   4      420.37      396.48      2.98 o 
  11   2   4     1234.01     1133.45      8.13 o 
  12   2   4       32.45       29.01      2.04 o 
  13   2   4      106.93       92.31      2.58 o 
  14   2   4      345.23      328.54      4.79 o 
  15   2   4       23.73       25.65      1.97 o 
  16   2   4       11.43       11.87      1.76 o 
  17   2   4       21.99       25.84      2.39 o 
  18   2   4        1.13        2.36      2.33 o 
  19   2   4       26.78       31.27      3.48 o 
  20   2   4      271.21      284.39      7.12 o 
   1   3   4      211.34      270.70      1.90 o 
   2   3   4     4540.64     4793.02     19.34 o 
   3   3   4     1418.21     1581.33      7.30 o 
   4   3   4        2.77        9.01      0.47 o 
   5   3   4      186.01      219.63      1.67 o 
   6   3   4      428.91      454.35      2.65 o 
   7   3   4      184.03      175.64      1.77 o 
   8   3   4        0.00        3.51      0.55 o 
   9   3   4       11.61       14.22      0.81 o 
  10   3   4      260.28      255.99      3.10 o 
  11   3   4      158.60      136.75      2.53 o 
  12   3   4      204.46      203.56      3.37 o 
  13   3   4        0.09       -0.21      1.13 o 
  14   3   4      148.15      152.41      3.56 o 
  15   3   4       64.71       64.04      2.84 o 
  16   3   4      296.07      286.90      5.69 o 
  17   3   4       15.94       18.18      2.58 o 
  18   3   4       20.23       17.77      2.66 o 
  19   3   4       28.39       29.11      3.28 o 
  20   3   4        7.73       11.93      2.66 o 
   0   4   4      740.81      934.92      6.51 o 
   1   4   4       27.94       34.67      0.80 o 
   2   4   4     1967.55     2145.95      9.42 o 
   3   4   4      309.23      304.69      2.33 o 
   4   4   4      734.91      746.77      4.41 o 
   5   4   4      322.63      308.42      2.51 o 
   6   4   4      279.27      295.31      2.76 o 
   7   4   4        2.82        6.54      0.81 o 
   8   4   4      239.97      235.20      3.39 o 
   9   4   4        1.83        3.69      0.83 o 
  10   4   4        5.11        2.26      0.97 o 
  11   4   4      349.01      340.50      4.62 o 
  12   4   4       82.24       80.35      2.57 o 
  13   4   4      160.07      168.01      3.93 o 
  14   4   4      239.89      232.86      4.97 o 
  15   4   4       12.40       16.81      2.16 o 
  16   4   4       74.68       71.73      5.32 o 
  17   4   4        6.33       11.92      2.67 o 
  18   4   4       17.38       17.03      3.12 o 
  19   4   4        4.55        5.21      2.75 o 
   1   5   4        2.77        2.24      0.66 o 
   2   5   4        0.42        1.16      0.71 o 
   3   5   4       70.67       81.14      1.98 o 
   4   5   4     1712.29     1633.37     11.46 o 
   5   5   4      108.92      122.36      2.56 o 
   6   5   4     2187.99     2106.70     16.14 o 
   7   5   4       81.54       83.05      2.34 o 
   8   5   4       72.97       73.67      2.41 o 
   9   5   4        1.13        3.03      1.26 o 
  10   5   4       61.58       54.16      2.65 o 
  11   5   4      159.69      150.41      3.96 o 
  12   5   4        1.62        5.40      1.65 o 
  13   5   4       43.67       49.73      3.00 o 
  14   5   4       54.82       56.49      4.80 o 
  15   5   4       51.61       49.69      3.70 o 
  16   5   4        7.29        4.33      2.69 o 
  17   5   4       32.32       31.25      4.46 o 
  18   5   4      129.37      139.27      7.45 o 
   0   6   4      126.66      114.26      5.25 o 
   1   6   4      281.87      281.41      5.31 o 
   2   6   4        1.70        1.22      1.22 o 
   3   6   4      159.83      149.79      3.92 o 
   4   6   4      215.66      232.01      5.43 o 
   5   6   4      651.48      651.70      9.37 o 
   6   6   4      589.83      593.52      9.72 o 
   7   6   4      629.08      595.49      9.88 o 
   8   6   4       44.48       43.94      2.98 o 
   9   6   4        8.69       11.71      2.15 o 
  10   6   4      355.29      354.58      7.44 o 
  11   6   4       22.48       23.82      2.61 o 
  12   6   4        5.25        6.22      2.08 o 
  13   6   4      195.34      198.65      6.33 o 
  14   6   4      269.35      261.72      7.13 o 
  15   6   4      200.02      200.38      7.56 o 
  16   6   4       19.99       12.84      3.82 o 
   1   7   4       12.43       13.32      2.14 o 
   2   7   4      267.56      268.23      6.47 o 
   3   7   4       17.61       15.80      2.24 o 
   4   7   4       89.77       93.32      4.36 o 
   5   7   4      110.10      118.16      5.24 o 
   6   7   4      291.69      275.08      7.53 o 
   7   7   4       32.09       33.47      3.14 o 
   8   7   4      145.37      145.03      5.89 o 
   9   7   4       84.80       94.17      5.21 o 
  10   7   4      215.71      200.47      6.96 o 
  11   7   4       43.56       50.26      4.38 o 
  12   7   4       30.52       35.35      4.12 o 
  13   7   4       74.14       66.25      5.43 o 
  14   7   4        1.27        2.40      3.27 o 
   0   8   4       35.26       37.61      6.79 o 
   1   8   4      135.53      138.27      5.85 o 
   2   8   4      142.31      145.43      5.98 o 
   3   8   4      120.82      113.86      5.61 o 
   4   8   4      220.02      203.67      6.85 o 
   5   8   4       54.75       59.27      4.80 o 
   6   8   4       26.74       31.83      3.78 o 
   7   8   4        1.72        4.85      2.92 o 
   8   8   4        0.27        0.26      2.70 o 
   9   8   4      323.69      306.68     10.04 o 
  10   8   4       52.74       58.26      6.03 o 
  11   8   4       92.62       97.96      6.56 o 
  12   8   4       28.06       17.65      4.46 o 
   1   9   4        1.66        5.76      2.99 o 
   2   9   4      157.91      163.67      6.79 o 
   3   9   4       38.41       38.13      4.64 o 
   4   9   4      339.57      337.54     11.73 o 
   5   9   4       56.64       52.16      5.84 o 
   6   9   4       72.81       60.73      7.34 o 
   7   9   4        0.01        3.31      4.99 o 
   8   9   4      108.69      100.23      7.57 o 
   1   1   5     1942.16     1962.38     11.14 o 
   2   1   5       37.72       48.54      0.76 o 
   3   1   5        2.59        4.40      0.36 o 
   4   1   5     4422.84     4552.24     18.86 o 
   5   1   5      866.53      902.91      4.36 o 
   6   1   5      254.27      280.23      2.78 o 
   7   1   5       65.91       75.55      0.87 o 
   8   1   5        0.93        4.97      0.37 o 
   9   1   5       73.10       91.31      1.34 o 
  10   1   5     2039.78     1853.28      9.25 o 
  11   1   5       55.21       59.88      1.67 o 
  12   1   5     1820.17     1644.03     11.48 o 
  13   1   5      173.69      176.85      3.20 o 
  14   1   5       28.94       40.02      1.90 o 
  15   1   5       46.72       39.05      2.08 o 
  16   1   5      646.09      624.54      7.65 o 
  17   1   5       42.51       42.40      2.60 o 
  18   1   5       28.89       33.50      2.67 o 
  19   1   5      141.56      144.29      4.60 o 
  20   1   5       88.86       83.24      3.94 o 
  21   1   5       48.55       59.05      3.63 o 
   0   2   5     3409.02     3597.42     22.30 o 
   1   2   5     1727.00     1940.19      9.00 o 
   2   2   5     4100.17     4391.92     18.41 o 
   3   2   5     2152.08     2447.96     10.62 o 
   4   2   5      159.36      139.20      1.22 o 
   5   2   5        5.60        7.40      0.37 o 
   6   2   5      558.95      549.73      2.74 o 
   7   2   5      171.86      205.19      1.45 o 
   8   2   5     1274.83     1193.31      5.29 o 
   9   2   5      153.41      164.34      1.71 o 
  10   2   5      262.01      256.73      2.47 o 
  11   2   5      299.93      316.79      3.43 o 
  12   2   5      164.13      134.17      2.60 o 
  13   2   5       17.05       21.46      1.55 o 
  14   2   5       64.68       57.42      2.45 o 
  15   2   5       56.10       61.72      2.49 o 
  16   2   5        6.78        4.34      1.45 o 
  17   2   5       39.79       35.65      2.66 o 
  18   2   5        4.71        2.62      1.89 o 
  19   2   5       26.55       32.39      3.41 o 
  20   2   5       21.73       27.29      3.15 o 
   1   3   5     1646.27     1735.31      7.51 o 
   2   3   5      192.11      151.69      1.38 o 
   3   3   5      442.39      442.77      2.69 o 
   4   3   5     2469.72     2638.41     10.93 o 
   5   3   5      176.48      201.35      1.59 o 
   6   3   5        5.60        6.43      0.43 o 
   7   3   5      342.11      375.65      2.68 o 
   8   3   5     1007.64     1008.63      5.85 o 
   9   3   5       19.29       26.46      1.02 o 
  10   3   5       69.17       81.75      1.80 o 
  11   3   5       74.93       71.36      2.03 o 
  12   3   5      137.56      149.12      2.91 o 
  13   3   5        0.79        2.33      1.17 o 
  14   3   5       44.79       41.68      2.20 o 
  15   3   5       10.14       11.09      1.73 o 
  16   3   5       36.79       34.63      2.64 o 
  17   3   5       40.22       42.63      3.81 o 
  18   3   5       25.81       30.33      3.08 o 
  19   3   5        1.41        2.97      2.29 o 
  20   3   5       42.89       51.88      4.47 o 
   0   4   5     2223.91     2259.25     13.90 o 
   1   4   5      319.22      325.72      2.32 o 
   2   4   5       23.09       25.46      0.74 o 
   3   4   5      125.90      115.25      1.41 o 
   4   4   5      873.47      853.24      5.22 o 
   5   4   5      128.53      128.76      2.12 o 
   6   4   5       32.29       37.01      1.32 o 
   7   4   5       17.96       22.74      1.12 o 
   8   4   5       80.16       83.36      1.87 o 
   9   4   5      313.77      294.51      3.62 o 
  10   4   5      179.29      165.56      3.15 o 
  11   4   5        2.39        4.45      1.08 o 
  12   4   5      240.33      224.66      3.73 o 
  13   4   5      118.99      121.29      3.35 o 
  14   4   5        1.24        5.77      1.66 o 
  15   4   5       26.87       28.26      2.46 o 
  16   4   5       49.60       55.26      4.02 o 
  17   4   5      103.20      107.47      5.00 o 
  18   4   5       27.49       24.99      3.51 o 
  19   4   5        5.62        7.17      2.98 o 
   1   5   5        2.34        3.71      0.75 o 
   2   5   5       60.91       53.84      1.64 o 
   3   5   5      455.10      486.55      4.87 o 
   4   5   5       65.86       69.43      2.01 o 
   5   5   5      230.64      234.18      3.52 o 
   6   5   5       92.76      104.28      2.71 o 
   7   5   5       89.68       92.46      2.54 o 
   8   5   5       12.34       13.97      1.40 o 
   9   5   5      236.94      227.77      3.91 o 
  10   5   5        0.07        2.41      1.29 o 
  11   5   5        0.02        4.81      1.44 o 
  12   5   5      331.99      326.75      6.14 o 
  13   5   5       52.89       57.29      3.82 o 
  14   5   5       15.38       14.78      2.53 o 
  15   5   5       15.68       17.63      2.65 o 
  16   5   5      117.65      128.78      5.40 o 
  17   5   5       92.02       92.66      6.23 o 
  18   5   5      150.45      156.15      7.80 o 
   0   6   5       88.57       88.64      4.26 o 
   1   6   5      125.06      120.58      3.54 o 
   2   6   5       71.12       75.44      3.03 o 
   3   6   5      333.68      321.70      5.75 o 
   4   6   5      432.28      420.13      6.70 o 
   5   6   5       19.96       24.26      2.03 o 
   6   6   5      166.26      142.84      4.65 o 
   7   6   5       20.94       19.06      2.37 o 
   8   6   5       66.92       66.82      3.66 o 
   9   6   5        2.58        4.48      2.11 o 
  10   6   5       15.24       22.27      2.85 o 
  11   6   5        0.04        0.09      1.78 o 
  12   6   5        6.14        8.68      2.19 o 
  13   6   5        9.10       11.48      2.54 o 
  14   6   5      363.33      392.81     10.64 o 
  15   6   5       14.59       19.48      3.35 o 
  16   6   5       53.36       56.23      5.52 o 
   1   7   5      503.75      476.55      8.16 o 
   2   7   5      218.17      221.40      7.74 o 
   3   7   5      170.95      178.70      5.04 o 
   4   7   5        7.08        4.56      1.89 o 
   5   7   5      155.92      151.96      5.70 o 
   6   7   5      377.33      363.04      9.63 o 
   7   7   5      126.88      133.15      5.68 o 
   8   7   5        9.00        9.01      2.51 o 
   9   7   5        2.93        2.23      2.25 o 
  10   7   5      109.27      118.68      5.81 o 
  11   7   5      125.33      127.21      6.09 o 
  12   7   5        0.28        1.59      2.44 o 
  13   7   5        4.22        5.43      2.63 o 
  14   7   5        0.56        2.94      3.49 o 
   0   8   5        3.43       12.02      6.30 o 
   1   8   5       36.41       35.43      3.63 o 
   2   8   5       80.64       83.12      4.42 o 
   3   8   5        1.35       -1.45      1.90 o 
   4   8   5      116.50      119.78      6.22 o 
   5   8   5       93.20      103.82      5.52 o 
   6   8   5       49.96       52.64      4.33 o 
   7   8   5        0.77        4.64      3.11 o 
   8   8   5       20.33       13.04      3.44 o 
   9   8   5       17.17       15.46      3.92 o 
  10   8   5       63.08       59.89      6.11 o 
  11   8   5       26.50       28.22      4.97 o 
  12   8   5      218.90      211.53      9.97 o 
   1   9   5        0.06        3.16      2.84 o 
   2   9   5       16.27       18.03      4.38 o 
   3   9   5        0.02        3.14      3.32 o 
   4   9   5       89.60       91.17      7.01 o 
   5   9   5        0.86        5.62      3.72 o 
   6   9   5       50.88       39.99      5.43 o 
   7   9   5        2.32        7.79      4.28 o 
   8   9   5        1.27       -0.05      3.90 o 
   0   0   6       69.44       59.69      2.70 o 
   1   0   6    13620.13    13518.21    105.08 o 
   2   0   6      362.95      339.51      3.51 o 
   3   0   6    13620.08    13021.82     83.10 o 
   4   0   6     5131.83     5563.76     34.78 o 
   5   0   6      731.51      885.75      5.97 o 
   6   0   6     5043.09     4946.02     25.06 o 
   7   0   6      216.18      255.21      2.17 o 
   8   0   6      667.02      727.47      4.68 o 
   9   0   6     2343.37     2207.15     13.94 o 
  10   0   6        6.87        6.89      0.90 o 
  11   0   6      573.18      534.71      6.10 o 
  12   0   6      192.91      166.13      3.77 o 
  13   0   6      838.29      829.92     10.40 o 
  14   0   6     1021.48      979.41     11.97 o 
  15   0   6     1321.49     1271.69     15.92 o 
  16   0   6      135.58      133.14      4.99 o 
  17   0   6      300.57      288.10      7.02 o 
  18   0   6      203.26      203.94      6.25 o 
  19   0   6        1.41       10.63      3.31 o 
  20   0   6       40.59       34.72      5.38 o 
  21   0   6       62.67       68.92      5.69 o 
   1   1   6     9866.61     9847.50     51.83 o 
   2   1   6     1172.91     1154.23      6.31 o 
   3   1   6     1534.55     1682.20      8.33 o 
   4   1   6       24.86       20.10      0.48 o 
   5   1   6     2414.42     2500.57     10.60 o 
   6   1   6      342.87      343.84      1.96 o 
   7   1   6      222.16      226.94      1.53 o 
   8   1   6      487.26      441.35      2.46 o 
   9   1   6     2235.08     2135.70      9.44 o 
  10   1   6     1254.41     1253.70      7.09 o 
  11   1   6     1998.94     1855.55     10.65 o 
  12   1   6      569.28      528.52      4.81 o 
  13   1   6       14.17       19.56      1.30 o 
  14   1   6      224.35      220.77      3.88 o 
  15   1   6       18.77       12.54      1.61 o 
  16   1   6        4.64       10.22      1.64 o 
  17   1   6      110.28      113.02      3.59 o 
  18   1   6      185.27      185.87      4.40 o 
  19   1   6       58.70       70.33      3.59 o 
  20   1   6       28.40       33.19      2.90 o 
  21   1   6        5.46        9.57      3.12 o 
   0   2   6      850.29      895.94      6.56 o 
   1   2   6       88.96      104.00      1.03 o 
   2   2   6      944.49      978.56      4.99 o 
   3   2   6       10.97       21.12      0.52 o 
   4   2   6      100.64       89.91      0.99 o 
   5   2   6      746.47      814.62      3.72 o 
   6   2   6      622.85      620.19      3.09 o 
   7   2   6        0.23        1.89      0.29 o 
   8   2   6       73.45       79.42      1.09 o 
   9   2   6     1548.96     1421.24      7.12 o 
  10   2   6       34.42       36.39      1.11 o 
  11   2   6     1724.55     1544.94      9.60 o 
  12   2   6      143.07      129.20      2.58 o 
  13   2   6      261.04      227.40      3.71 o 
  14   2   6      256.48      245.26      4.01 o 
  15   2   6        0.61        2.14      1.28 o 
  16   2   6       94.03       92.75      3.38 o 
  17   2   6        1.78        3.31      1.64 o 
  18   2   6      168.10      177.25      4.82 o 
  19   2   6       15.72       16.87      2.54 o 
  20   2   6       19.01       21.12      3.28 o 
   1   3   6     4361.71     4768.17     18.71 o 
   2   3   6     2289.41     2478.43     10.51 o 
   3   3   6     3489.41     3653.72     15.02 o 
   4   3   6      574.46      596.94      3.35 o 
   5   3   6      140.08      145.22      1.32 o 
   6   3   6     2565.49     2554.73     10.52 o 
   7   3   6      991.89     1005.76      5.48 o 
   8   3   6     1993.28     1904.94      9.94 o 
   9   3   6      341.94      315.00      2.96 o 
  10   3   6      522.13      491.56      4.23 o 
  11   3   6       23.22       31.95      1.60 o 
  12   3   6        1.80        1.86      1.09 o 
  13   3   6       12.02       11.91      1.49 o 
  14   3   6        4.33        6.04      1.39 o 
  15   3   6       98.07       87.12      3.15 o 
  16   3   6       17.45       19.33      2.06 o 
  17   3   6        0.03        2.34      1.96 o 
  18   3   6       17.07       17.31      2.56 o 
  19   3   6        0.01        2.30      2.33 o 
  20   3   6       23.64       26.18      3.43 o 
   0   4   6      513.81      540.00      4.71 o 
   1   4   6      203.95      204.56      1.82 o 
   2   4   6     1289.54     1388.03      7.01 o 
   3   4   6        9.97       14.70      0.74 o 
   4   4   6      371.71      382.83      3.22 o 
   5   4   6      745.06      765.87      5.37 o 
   6   4   6      138.14      161.80      2.19 o 
   7   4   6      235.39      234.71      2.99 o 
   8   4   6        0.92        1.24      0.78 o 
   9   4   6       80.01       88.01      2.10 o 
  10   4   6      241.37      240.13      3.64 o 
  11   4   6      245.61      248.68      3.83 o 
  12   4   6       74.55       81.61      2.60 o 
  13   4   6      304.68      298.10      4.80 o 
  14   4   6       24.83       25.47      2.09 o 
  15   4   6      317.69      315.69      6.09 o 
  16   4   6       84.44       88.72      4.46 o 
  17   4   6       94.48       91.21      4.43 o 
  18   4   6      116.79      124.80      5.57 o 
  19   4   6        2.46        4.82      2.84 o 
   1   5   6     1616.11     1603.01     10.37 o 
   2   5   6       30.99       24.23      1.24 o 
   3   5   6     1270.58     1246.56      9.24 o 
   4   5   6       23.98       31.10      1.57 o 
   5   5   6      323.92      338.08      4.38 o 
   6   5   6      108.94      103.09      2.74 o 
   7   5   6        4.37        6.44      1.27 o 
   8   5   6       59.68       59.79      2.34 o 
   9   5   6       36.48       37.75      1.98 o 
  10   5   6      468.66      438.10      5.96 o 
  11   5   6      613.53      620.12      7.57 o 
  12   5   6      466.67      479.92      6.71 o 
  13   5   6     1136.16     1124.13     13.30 o 
  14   5   6       99.93      100.50      4.33 o 
  15   5   6      119.65      119.23      4.79 o 
  16   5   6      386.56      391.24     10.00 o 
  17   5   6       24.02       29.99      3.96 o 
  18   5   6       30.78       38.86      4.52 o 
   0   6   6      475.37      436.22      9.14 o 
   1   6   6       19.97       18.15      1.85 o 
   2   6   6        3.47        5.68      1.47 o 
   3   6   6      103.32       96.23      3.38 o 
   4   6   6      403.02      366.03      8.20 o 
   5   6   6        6.77       13.09      1.78 o 
   6   6   6       65.12       62.87      3.69 o 
   7   6   6       41.80       38.26      2.94 o 
   8   6   6       11.35        8.67      2.08 o 
   9   6   6        0.28        1.96      1.96 o 
  10   6   6      190.24      190.48      7.19 o 
  11   6   6        7.01        6.72      2.32 o 
  12   6   6      172.28      171.50      5.52 o 
  13   6   6      355.26      349.45      7.99 o 
  14   6   6        0.66        2.91      2.47 o 
  15   6   6      288.07      310.83      8.50 o 
  16   6   6        8.75        6.92      3.16 o 
   1   7   6      425.67      434.86      7.38 o 
   2   7   6      158.85      153.68      4.40 o 
   3   7   6       41.55       51.29      3.18 o 
   4   7   6       27.41       25.63      2.91 o 
   5   7   6       78.55       78.16      4.51 o 
   6   7   6        6.12        6.74      2.37 o 
   7   7   6      140.68      147.61      5.87 o 
   8   7   6       33.60       40.20      4.61 o 
   9   7   6       15.98       21.70      3.15 o 
  10   7   6        4.01        7.06      2.59 o 
  11   7   6        0.00        4.54      2.78 o 
  12   7   6        0.28       -1.21      2.36 o 
  13   7   6        0.85        3.23      2.88 o 
  14   7   6       51.56       48.61      5.67 o 
   0   8   6       72.40       89.58      7.00 o 
   1   8   6       24.92       31.11      3.17 o 
   2   8   6       82.44       95.47      5.11 o 
   3   8   6        0.02        1.74      2.14 o 
   4   8   6      200.74      188.24      6.76 o 
   5   8   6      292.39      312.31      8.65 o 
   6   8   6        6.81        2.90      2.37 o 
   7   8   6      173.22      167.82      6.80 o 
   8   8   6        0.16        4.80      2.91 o 
   9   8   6      106.05      115.81      6.87 o 
  10   8   6        3.26       11.69      3.90 o 
  11   8   6      418.45      429.39     15.22 o 
   1   9   6      500.60      526.24     11.80 o 
   2   9   6        4.06        9.15      3.14 o 
   3   9   6       97.76       98.76      7.08 o 
   4   9   6       71.91       88.08      6.94 o 
   5   9   6        4.35        8.07      5.91 o 
   6   9   6       21.12       19.62      4.00 o 
   7   9   6        0.48        6.66      3.64 o 
   1   1   7      306.44      319.01      2.63 o 
   2   1   7     2892.40     2947.72     15.70 o 
   3   1   7      799.87      747.63      4.08 o 
   4   1   7      976.38     1050.48      5.85 o 
   5   1   7       40.37       35.82      0.67 o 
   6   1   7      758.97      726.94      3.40 o 
   7   1   7      807.87      818.00      3.81 o 
   8   1   7        0.00        3.09      0.36 o 
   9   1   7      145.01      146.16      1.55 o 
  10   1   7      537.92      501.62      3.72 o 
  11   1   7       50.42       59.70      1.50 o 
  12   1   7        0.92        8.96      0.97 o 
  13   1   7       15.65       16.53      1.41 o 
  14   1   7        3.95        2.78      1.15 o 
  15   1   7      122.54      120.64      3.21 o 
  16   1   7      125.70      121.95      3.52 o 
  17   1   7       69.94       76.32      3.11 o 
  18   1   7       92.06      111.59      3.75 o 
  19   1   7        6.02       11.07      1.96 o 
  20   1   7        4.37       12.19      2.30 o 
   0   2   7     3598.26     3830.07     24.24 o 
   1   2   7     2244.21     2540.00     12.07 o 
   2   2   7     3355.54     3602.00     16.56 o 
   3   2   7      314.74      379.14      2.30 o 
   4   2   7     5668.64     5990.33     23.95 o 
   5   2   7     3240.05     3312.27     13.02 o 
   6   2   7      344.95      381.87      3.22 o 
   7   2   7      926.50      956.09      4.36 o 
   8   2   7        0.00        2.92      0.44 o 
   9   2   7      271.67      257.24      2.26 o 
  10   2   7      400.75      356.59      3.12 o 
  11   2   7       20.91       29.79      1.32 o 
  12   2   7       90.97       97.10      2.32 o 
  13   2   7      289.62      271.25      4.10 o 
  14   2   7      617.77      602.80      6.92 o 
  15   2   7       33.42       35.29      2.23 o 
  16   2   7       74.88       74.60      3.13 o 
  17   2   7       13.56       13.26      2.04 o 
  18   2   7       53.06       57.09      3.13 o 
  19   2   7        1.23        5.54      2.12 o 
  20   2   7        4.29        7.56      2.12 o 
   1   3   7     2041.66     2526.14     11.12 o 
   2   3   7       53.83       83.19      1.28 o 
   3   3   7       49.82       54.99      0.84 o 
   4   3   7     1175.82     1137.96      5.59 o 
   5   3   7      155.24      204.87      1.68 o 
   6   3   7       30.88       39.89      1.04 o 
   7   3   7       79.92       81.21      1.27 o 
   8   3   7        1.24        4.09      0.59 o 
   9   3   7       14.96       16.96      0.89 o 
  10   3   7      261.40      235.04      2.91 o 
  11   3   7       23.06       27.54      1.38 o 
  12   3   7        0.12        1.58      1.06 o 
  13   3   7       41.07       38.38      1.99 o 
  14   3   7       49.91       52.58      2.43 o 
  15   3   7       98.45      100.73      3.17 o 
  16   3   7       18.94       22.73      2.14 o 
  17   3   7       18.19       19.96      2.24 o 
  18   3   7       71.73       71.21      3.57 o 
  19   3   7        5.45        9.28      2.51 o 
  20   3   7       10.20        9.98      3.49 o 
   0   4   7      433.89      369.24      3.91 o 
   1   4   7      536.75      550.36      3.62 o 
   2   4   7        0.00        1.54      0.43 o 
   3   4   7      177.33      195.04      2.10 o 
   4   4   7      232.88      259.84      2.56 o 
   5   4   7     1544.00     1557.97      9.60 o 
   6   4   7      364.98      370.22      3.62 o 
   7   4   7     1491.01     1453.22      9.25 o 
   8   4   7      648.65      603.47      5.50 o 
   9   4   7      230.36      240.60      3.31 o 
  10   4   7       26.24       25.63      1.47 o 
  11   4   7     1081.89     1040.37      9.28 o 
  12   4   7      140.94      132.59      3.08 o 
  13   4   7       30.36       37.91      2.18 o 
  14   4   7      104.55      103.99      3.24 o 
  15   4   7      777.78      778.97      9.63 o 
  16   4   7       85.13       94.20      3.91 o 
  17   4   7       26.11       21.62      2.81 o 
  18   4   7        4.42        9.30      2.57 o 
  19   4   7      295.47      302.79      8.06 o 
   1   5   7       29.45       30.18      1.15 o 
   2   5   7      126.57      114.33      2.29 o 
   3   5   7      166.88      176.32      2.84 o 
   4   5   7       33.51       37.69      1.81 o 
   5   5   7      407.47      446.16      6.30 o 
   6   5   7      229.29      219.79      4.30 o 
   7   5   7       60.07       70.62      2.49 o 
   8   5   7      444.29      403.20      5.59 o 
   9   5   7       87.58       95.50      2.74 o 
  10   5   7      179.48      180.02      3.77 o 
  11   5   7      235.41      240.80      4.52 o 
  12   5   7      290.25      301.42      6.03 o 
  13   5   7        9.18       12.92      2.04 o 
  14   5   7       18.48       20.06      2.71 o 
  15   5   7       56.28       59.73      4.55 o 
  16   5   7       36.02       44.59      4.23 o 
  17   5   7        5.04       11.44      3.83 o 
  18   5   7       43.57       31.39      5.29 o 
   0   6   7      361.53      408.14      8.82 o 
   1   6   7       82.05       82.01      2.97 o 
   2   6   7      106.41      118.01      4.61 o 
   3   6   7       80.81       68.51      3.32 o 
   4   6   7       50.81       53.92      2.91 o 
   5   6   7        4.39        3.20      1.52 o 
   6   6   7       31.90       38.55      2.47 o 
   7   6   7       56.26       61.31      2.99 o 
   8   6   7      143.13      138.08      4.43 o 
   9   6   7        9.97       10.92      2.11 o 
  10   6   7      208.54      213.20      6.14 o 
  11   6   7       55.73       60.28      3.92 o 
  12   6   7       84.77       89.96      4.11 o 
  13   6   7       10.45       18.40      2.91 o 
  14   6   7       31.65       24.79      3.45 o 
  15   6   7       14.86       19.73      3.06 o 
  16   6   7       41.29       46.51      4.32 o 
   1   7   7        8.57       10.92      1.92 o 
   2   7   7      130.41      138.78      4.20 o 
   3   7   7       54.66       55.75      3.41 o 
   4   7   7      107.69      116.81      5.21 o 
   5   7   7        5.33        5.48      2.28 o 
   6   7   7      160.18      162.18      6.30 o 
   7   7   7       41.40       40.19      3.74 o 
   8   7   7      116.85      107.02      5.38 o 
   9   7   7        0.01       -2.63      2.63 o 
  10   7   7        0.04        4.44      2.42 o 
  11   7   7       37.31       33.50      3.86 o 
  12   7   7       74.36       82.45      5.31 o 
  13   7   7        0.05        1.05      2.86 o 
  14   7   7       15.28        8.19      3.89 o 
   0   8   7       40.82       36.36      5.24 o 
   1   8   7      156.08      147.77      5.52 o 
   2   8   7       14.54       15.71      2.73 o 
   3   8   7      533.89      520.81     10.97 o 
   4   8   7        0.03        1.30      2.27 o 
   5   8   7       42.76       48.47      4.19 o 
   6   8   7       40.27       41.21      4.08 o 
   7   8   7      113.25      110.47      5.80 o 
   8   8   7       19.75       24.34      3.98 o 
   9   8   7        4.68        7.27      3.20 o 
  10   8   7       26.71       24.37      5.55 o 
  11   8   7       80.07      107.52     10.05 o 
   1   9   7       39.46       37.57      4.07 o 
   2   9   7       37.43       39.68      4.57 o 
   3   9   7       67.75       60.47      8.12 o 
   4   9   7       61.87       59.93      5.99 o 
   5   9   7        0.02        4.91      3.11 o 
   6   9   7      105.41      106.79      6.64 o 
   7   9   7      131.43      139.51     10.09 o 
   0   0   8    36768.60    37129.39    472.12 o 
   1   0   8     3275.61     3309.64     27.21 o 
   2   0   8     4443.73     4907.48     36.90 o 
   3   0   8     1265.72     1268.92      9.94 o 
   4   0   8      152.73      240.11      2.34 o 
   5   0   8      289.16      289.72      2.59 o 
   6   0   8     1601.85     1576.09      9.60 o 
   7   0   8        7.76        7.70      0.50 o 
   8   0   8      500.19      550.67      4.49 o 
   9   0   8      812.58      785.96      7.07 o 
  10   0   8      259.74      254.65      3.41 o 
  11   0   8     6006.69     5441.53     38.43 o 
  12   0   8       65.36       59.61      2.46 o 
  13   0   8     1644.53     1445.82     14.95 o 
  14   0   8      841.43      822.01     10.77 o 
  15   0   8      725.29      708.24     10.88 o 
  16   0   8      315.62      318.31      7.20 o 
  17   0   8      379.33      379.25      8.92 o 
  18   0   8      124.68      123.23      7.82 o 
  19   0   8      291.20      284.85      8.33 o 
  20   0   8       15.15       21.85      3.68 o 
   1   1   8    28652.45    29718.91    166.09 o 
   2   1   8      524.50      573.93      3.50 o 
   3   1   8     3116.39     3348.51     16.10 o 
   4   1   8      579.47      614.58      3.63 o 
   5   1   8     1842.83     1797.84      8.03 o 
   6   1   8       31.77       33.95      0.65 o 
   7   1   8      862.13      861.10      4.21 o 
   8   1   8      247.37      266.80      1.90 o 
   9   1   8       64.72       66.84      1.16 o 
  10   1   8      168.24      180.53      2.11 o 
  11   1   8       14.71       15.75      1.05 o 
  12   1   8      922.23      870.80      6.98 o 
  13   1   8      169.25      163.28      3.05 o 
  14   1   8        2.70        7.59      1.24 o 
  15   1   8      137.85      131.00      3.26 o 
  16   1   8       34.18       37.05      2.30 o 
  17   1   8       18.71       21.92      2.11 o 
  18   1   8      536.22      541.72      7.61 o 
  19   1   8       56.63       62.33      4.63 o 
  20   1   8      104.92      115.91      4.50 o 
   0   2   8        0.54        1.24      0.56 o 
   1   2   8      485.62      487.49      3.15 o 
   2   2   8     1557.60     1715.24      8.68 o 
   3   2   8     1631.74     1772.83      8.21 o 
   4   2   8        6.20        5.85      0.36 o 
   5   2   8      663.06      725.17      3.86 o 
   6   2   8     1359.69     1415.41      6.37 o 
   7   2   8       37.38       32.80      0.70 o 
   8   2   8       10.23       18.40      0.74 o 
   9   2   8     1070.09     1023.60      6.13 o 
  10   2   8        8.18       13.80      0.92 o 
  11   2   8      662.51      652.90      5.32 o 
  12   2   8       31.33       33.64      1.57 o 
  13   2   8       78.60       78.94      2.48 o 
  14   2   8      178.67      172.15      3.59 o 
  15   2   8       15.12       12.65      1.90 o 
  16   2   8       45.66       49.84      2.66 o 
  17   2   8       24.11       22.66      2.33 o 
  18   2   8      113.71      122.55      4.17 o 
  19   2   8       10.06        8.69      2.12 o 
  20   2   8       46.89       50.54      3.38 o 
   1   3   8     2462.08     2668.45     11.62 o 
   2   3   8       70.21       91.80      1.09 o 
   3   3   8     2070.96     2062.19      9.25 o 
   4   3   8      507.60      533.66      3.38 o 
   5   3   8      187.00      184.02      1.86 o 
   6   3   8       22.32       26.22      0.81 o 
   7   3   8      980.10      923.22      5.51 o 
   8   3   8      112.52       96.09      1.58 o 
   9   3   8      838.37      781.15      5.57 o 
  10   3   8     1386.94     1328.37      8.95 o 
  11   3   8        9.06       12.09      1.14 o 
  12   3   8      368.54      357.30      4.62 o 
  13   3   8       82.14       87.99      2.66 o 
  14   3   8       81.43       77.76      2.93 o 
  15   3   8       41.22       47.24      2.42 o 
  16   3   8      291.29      287.80      5.12 o 
  17   3   8      245.06      249.07      5.35 o 
  18   3   8       25.61       31.40      3.01 o 
  19   3   8       23.96       32.34      3.31 o 
   0   4   8        0.00        3.84      0.82 o 
   1   4   8      161.51      177.42      2.09 o 
   2   4   8        4.64        4.57      0.60 o 
   3   4   8     1164.64     1183.13      7.65 o 
   4   4   8       19.37       13.16      0.87 o 
   5   4   8      814.57      806.37      6.11 o 
   6   4   8       10.85       10.35      1.03 o 
   7   4   8      310.95      293.29      3.41 o 
   8   4   8      217.17      184.55      3.02 o 
   9   4   8     1453.27     1376.02     10.12 o 
  10   4   8       65.21       61.85      2.08 o 
  11   4   8       41.04       42.13      2.52 o 
  12   4   8       93.54       96.33      3.04 o 
  13   4   8        6.58        8.73      1.54 o 
  14   4   8       83.68       87.25      3.06 o 
  15   4   8      121.90      139.00      3.95 o 
  16   4   8        0.19        2.50      1.73 o 
  17   4   8        0.31        4.21      2.05 o 
  18   4   8        2.58        4.74      2.45 o 
  19   4   8       88.39       95.05      5.12 o 
   1   5   8     2588.88     2458.77     16.03 o 
   2   5   8        0.35        3.17      0.91 o 
   3   5   8       57.42       64.63      2.16 o 
   4   5   8      782.76      753.71      8.21 o 
   5   5   8      297.43      236.40      6.23 o 
   6   5   8     1321.35     1297.43     12.77 o 
   7   5   8      125.57      106.94      3.11 o 
   8   5   8       88.37       84.27      3.33 o 
   9   5   8       80.03       98.08      2.89 o 
  10   5   8        1.29        2.59      1.22 o 
  11   5   8       40.83       51.77      2.41 o 
  12   5   8      127.74      137.22      3.86 o 
  13   5   8       46.67       51.39      3.12 o 
  14   5   8       16.07       15.07      2.26 o 
  15   5   8       37.77       43.40      3.19 o 
  16   5   8       35.24       37.47      3.36 o 
  17   5   8       84.26       86.22      4.87 o 
   0   6   8       11.83       17.08      2.53 o 
   1   6   8       83.99       76.04      2.89 o 
   2   6   8      145.95      132.70      4.68 o 
   3   6   8      283.73      276.04      5.35 o 
   4   6   8      142.08      125.42      3.92 o 
   5   6   8      108.57      122.60      4.35 o 
   6   6   8       37.80       45.06      3.74 o 
   7   6   8       45.63       43.98      2.52 o 
   8   6   8        3.28        2.63      1.47 o 
   9   6   8      355.28      346.25      7.13 o 
  10   6   8        0.14        2.08      1.91 o 
  11   6   8      241.28      251.30      6.40 o 
  12   6   8       60.02       62.38      4.34 o 
  13   6   8       71.54       70.93      4.44 o 
  14   6   8       38.20       41.90      3.83 o 
  15   6   8        3.39        4.57      2.75 o 
  16   6   8       14.58       16.45      3.70 o 
   1   7   8      454.74      449.98      7.58 o 
   2   7   8       40.84       48.22      2.91 o 
   3   7   8      708.74      739.24     13.20 o 
   4   7   8      341.80      333.12      7.51 o 
   5   7   8       68.16       69.00      4.33 o 
   6   7   8       61.69       57.70      4.11 o 
   7   7   8      138.55      149.03      5.96 o 
   8   7   8        0.84        0.68      2.09 o 
   9   7   8       99.78      101.60      8.78 o 
  10   7   8        5.18        6.99      2.87 o 
  11   7   8       11.73       14.06      3.10 o 
  12   7   8        2.56        4.38      2.61 o 
  13   7   8       15.91        6.82      3.95 o 
  14   7   8       65.53       64.92      6.35 o 
   0   8   8       12.16        8.13      3.10 o 
   1   8   8      181.08      182.63      5.94 o 
   2   8   8       58.74       56.40      3.86 o 
   3   8   8      275.93      286.41      8.19 o 
   4   8   8      113.60      120.17      5.78 o 
   5   8   8       21.08       21.71      4.68 o 
   6   8   8       35.97       34.42      4.22 o 
   7   8   8      155.52      138.11      8.30 o 
   8   8   8       80.94       70.70      5.62 o 
   9   8   8       54.87       61.60      6.04 o 
  10   8   8       24.01       21.94      4.65 o 
  11   8   8       28.89       32.10      5.17 o 
   1   9   8       44.57       49.79      4.43 o 
   2   9   8      326.62      328.93     11.47 o 
   3   9   8      253.59      248.17     10.02 o 
   4   9   8       16.90       13.18      3.42 o 
   5   9   8       46.98       57.22     10.21 o 
   6   9   8        7.97       10.71      3.43 o 
   7   9   8      120.33      114.05      7.81 o 
   1   1   9       25.77       25.75      0.70 o 
   2   1   9     5591.26     6018.21     30.02 o 
   3   1   9     4344.58     4642.46     21.60 o 
   4   1   9      361.20      395.19      2.49 o 
   5   1   9      406.31      412.22      2.53 o 
   6   1   9     2795.50     2852.29     12.04 o 
   7   1   9      916.82      890.08      4.69 o 
   8   1   9        6.05       15.73      0.75 o 
   9   1   9       53.01       60.53      1.27 o 
  10   1   9     1057.27      971.86      6.45 o 
  11   1   9      208.50      194.22      2.65 o 
  12   1   9      132.33      125.67      2.47 o 
  13   1   9       35.03       34.85      1.68 o 
  14   1   9      881.66      864.06      7.99 o 
  15   1   9      113.00      121.96      3.22 o 
  16   1   9      489.81      492.98      6.78 o 
  17   1   9        0.46        4.83      1.55 o 
  18   1   9       28.35       35.16      2.66 o 
  19   1   9       17.92       16.54      2.30 o 
  20   1   9        2.06        7.47      2.08 o 
   0   2   9      717.13      817.89      5.89 o 
   1   2   9        4.20        2.15      0.33 o 
   2   2   9     1466.84     1509.25      7.23 o 
   3   2   9        1.86        3.58      0.38 o 
   4   2   9      438.54      448.86      2.88 o 
   5   2   9       79.60       80.23      0.95 o 
   6   2   9      213.79      192.95      1.74 o 
   7   2   9        0.73        2.45      0.44 o 
   8   2   9      722.25      656.17      4.43 o 
   9   2   9      229.02      193.81      2.29 o 
  10   2   9      251.78      231.66      2.66 o 
  11   2   9      269.57      237.83      3.30 o 
  12   2   9      725.75      688.02      6.28 o 
  13   2   9       15.71       16.11      1.52 o 
  14   2   9        8.95        9.24      1.50 o 
  15   2   9       23.36       24.54      1.95 o 
  16   2   9        3.17        5.98      1.63 o 
  17   2   9        0.03        4.21      1.71 o 
  18   2   9      166.14      158.38      4.53 o 
  19   2   9       31.95       29.75      2.63 o 
  20   2   9       55.14       52.22      3.30 o 
   1   3   9      200.42      170.69      1.62 o 
   2   3   9       10.97       24.61      0.74 o 
   3   3   9      257.21      251.26      2.18 o 
   4   3   9      415.18      406.59      2.90 o 
   5   3   9      252.79      251.49      2.12 o 
   6   3   9        3.59        1.11      0.50 o 
   7   3   9      334.66      337.77      3.32 o 
   8   3   9      558.43      527.34      4.23 o 
   9   3   9      421.45      389.15      3.84 o 
  10   3   9     1639.00     1468.39     10.18 o 
  11   3   9      281.29      256.21      3.55 o 
  12   3   9        4.18        3.17      1.12 o 
  13   3   9      271.37      273.65      4.34 o 
  14   3   9       12.47       15.99      1.73 o 
  15   3   9       40.41       43.00      2.37 o 
  16   3   9        0.21        6.33      1.67 o 
  17   3   9      216.21      225.27      5.40 o 
  18   3   9      101.74      101.14      4.43 o 
  19   3   9        2.36        4.69      2.10 o 
   0   4   9      707.08      702.64      7.18 o 
   1   4   9      131.29      156.56      2.03 o 
   2   4   9      216.24      222.38      2.47 o 
   3   4   9       64.44       96.84      1.60 o 
   4   4   9       11.22       16.98      0.95 o 
   5   4   9       68.64       71.78      1.83 o 
   6   4   9     1650.60     1613.18     11.94 o 
   7   4   9       53.86       74.32      1.97 o 
   8   4   9       79.65       96.54      2.26 o 
   9   4   9       15.19       12.17      1.18 o 
  10   4   9      252.54      243.63      3.75 o 
  11   4   9       90.96       95.55      2.68 o 
  12   4   9      499.13      495.97      6.54 o 
  13   4   9       63.17       72.19      2.89 o 
  14   4   9      177.05      183.47      4.19 o 
  15   4   9       11.12       12.84      2.05 o 
  16   4   9       53.12       48.52      2.98 o 
  17   4   9      119.02      123.39      4.74 o 
  18   4   9        8.99       12.02      2.65 o 
   1   5   9      880.02      804.53      7.22 o 
   2   5   9       18.13       17.49      1.25 o 
   3   5   9      333.65      313.44      4.50 o 
   4   5   9        0.02        0.78      1.08 o 
   5   5   9      654.99      607.42      8.25 o 
   6   5   9     1377.09     1355.60     13.23 o 
   7   5   9        0.13       -0.16      1.22 o 
   8   5   9      258.34      223.33      4.39 o 
   9   5   9       49.69       46.35      2.21 o 
  10   5   9      324.82      332.91      4.99 o 
  11   5   9       11.85       11.89      1.67 o 
  12   5   9       28.34       32.70      2.29 o 
  13   5   9       11.85        9.57      1.86 o 
  14   5   9      190.54      191.54      4.98 o 
  15   5   9        2.67        4.55      1.98 o 
  16   5   9        7.96       12.82      2.48 o 
  17   5   9        4.19        5.33      2.48 o 
   0   6   9       21.03       23.06      2.49 o 
   1   6   9        2.07        3.58      1.18 o 
   2   6   9       19.24       17.38      1.70 o 
   3   6   9      185.88      186.64      4.46 o 
   4   6   9       14.46       25.71      2.89 o 
   5   6   9      447.93      440.41      9.09 o 
   6   6   9       36.60       33.29      2.60 o 
   7   6   9       37.48       45.50      2.78 o 
   8   6   9       81.75       87.36      4.36 o 
   9   6   9       36.05       34.61      2.53 o 
  10   6   9       61.69       68.43      3.70 o 
  11   6   9        8.11       15.10      2.36 o 
  12   6   9      194.62      194.64      5.83 o 
  13   6   9        5.12        7.93      2.51 o 
  14   6   9        0.37        5.67      2.46 o 
  15   6   9       22.16       22.15      3.61 o 
  16   6   9        2.66        6.41      3.07 o 
   1   7   9      136.08      136.92      4.27 o 
   2   7   9      933.90      903.76     11.54 o 
   3   7   9       32.60       30.02      2.67 o 
   4   7   9       17.27       21.05      2.72 o 
   5   7   9        7.28       11.45      2.29 o 
   6   7   9      442.29      451.06      9.89 o 
   7   7   9       11.01       10.52      2.98 o 
   8   7   9        0.60        3.97      2.38 o 
   9   7   9      242.63      234.11      7.42 o 
  10   7   9      152.35      172.29      7.45 o 
  11   7   9        2.23        2.48      2.45 o 
  12   7   9       16.66       16.93      3.27 o 
  13   7   9      275.37      265.78     11.36 o 
  14   7   9      111.23      132.83      8.17 o 
   0   8   9       60.90       58.97      5.57 o 
   1   8   9       36.32       38.30      3.16 o 
   2   8   9       12.65       22.87      4.49 o 
   3   8   9       84.36       91.29      7.14 o 
   4   8   9       36.33       32.82      3.76 o 
   5   8   9        0.05       -0.35      2.27 o 
   6   8   9       34.67       24.46      5.46 o 
   7   8   9       56.12       60.51      5.01 o 
   8   8   9        0.80        3.35      2.52 o 
   9   8   9       63.38       63.16      6.11 o 
  10   8   9        6.20        5.35      3.48 o 
  11   8   9       40.17       35.82      5.43 o 
   1   9   9       50.05       65.05      7.69 o 
   2   9   9        0.47       -2.58      2.94 o 
   3   9   9       15.90       20.82      4.88 o 
   4   9   9       14.21       22.81      5.61 o 
   5   9   9        0.58       11.81      3.25 o 
   6   9   9        1.97       -3.02      3.02 o 
   7   9   9       23.16       25.38      4.81 o 
   0   0  10    36197.42    39271.13    500.37 o 
   1   0  10      922.06      946.99      9.84 o 
   2   0  10     2381.41     2556.96     20.07 o 
   3   0  10      373.20      373.41      3.60 o 
   4   0  10     1260.38     1372.42      9.39 o 
   5   0  10      408.59      360.85      2.98 o 
   6   0  10       91.04      105.67      1.38 o 
   7   0  10     2948.40     2814.59     17.98 o 
   8   0  10      119.13      135.98      2.33 o 
   9   0  10     1963.78     1846.39     15.69 o 
  10   0  10      631.29      579.18      7.07 o 
  11   0  10       65.78       60.54      2.58 o 
  12   0  10      318.27      328.12      6.32 o 
  13   0  10        0.67        0.35      1.27 o 
  14   0  10      107.19       92.02      3.44 o 
  15   0  10       12.25        7.85      2.10 o 
  16   0  10        1.20        4.14      2.16 o 
  17   0  10      278.30      296.81      7.97 o 
  18   0  10      156.55      163.36      6.34 o 
  19   0  10      554.20      580.24     12.10 o 
  20   0  10      534.47      550.15     12.08 o 
   1   1  10      354.77      324.08      2.64 o 
   2   1  10     1823.35     1881.58     10.07 o 
   3   1  10        3.10       10.23      0.48 o 
   4   1  10     1557.17     1625.07      7.79 o 
   5   1  10      487.58      511.62      2.96 o 
   6   1  10      651.80      662.35      3.67 o 
   7   1  10      106.72      126.35      1.46 o 
   8   1  10     4306.53     4220.80     20.47 o 
   9   1  10       27.11       27.40      1.13 o 
  10   1  10     1234.35     1167.69      7.70 o 
  11   1  10        0.44        2.63      0.84 o 
  12   1  10      491.79      457.93      4.83 o 
  13   1  10      162.03      146.39      2.85 o 
  14   1  10       18.30       25.47      1.68 o 
  15   1  10      129.21      120.60      3.10 o 
  16   1  10      289.90      299.58      5.98 o 
  17   1  10       18.02       22.98      2.26 o 
  18   1  10       63.21       64.77      3.27 o 
  19   1  10      154.43      161.85      4.95 o 
  20   1  10       22.19       25.24      2.73 o 
   0   2  10      361.31      369.58      3.59 o 
   1   2  10      282.11      273.00      1.88 o 
   2   2  10      186.48      198.50      2.10 o 
   3   2  10     1013.02     1050.88      5.33 o 
   4   2  10       47.79       45.40      0.80 o 
   5   2  10      550.03      566.19      3.14 o 
   6   2  10        4.58        5.54      0.49 o 
   7   2  10      537.33      517.82      3.63 o 
   8   2  10      679.50      673.76      4.78 o 
   9   2  10       80.54       76.17      1.70 o 
  10   2  10      114.65      120.87      2.22 o 
  11   2  10       34.98       33.50      1.54 o 
  12   2  10      966.44      931.62      7.89 o 
  13   2  10       26.14       35.82      1.73 o 
  14   2  10      161.27      151.46      3.45 o 
  15   2  10      348.44      334.93      5.24 o 
  16   2  10       30.24       37.25      2.30 o 
  17   2  10       89.70       91.45      3.58 o 
  18   2  10       95.88       98.32      3.84 o 
  19   2  10       84.11       82.29      3.72 o 
  20   2  10      131.57      148.41      5.09 o 
   1   3  10        9.30       18.16      0.64 o 
   2   3  10     1282.78     1369.53      7.17 o 
   3   3  10     1269.35     1378.81      7.62 o 
   4   3  10      582.47      640.93      4.29 o 
   5   3  10     1780.23     1833.45     10.22 o 
   6   3  10     1225.97     1164.02      7.75 o 
   7   3  10      130.47      135.57      2.01 o 
   8   3  10      765.43      739.94      5.69 o 
   9   3  10        0.72        1.81      0.77 o 
  10   3  10        4.89        6.65      1.03 o 
  11   3  10        4.94        6.76      1.14 o 
  12   3  10        1.73        0.82      0.98 o 
  13   3  10      229.01      222.17      3.96 o 
  14   3  10       66.16       64.24      3.05 o 
  15   3  10       95.33      108.58      3.50 o 
  16   3  10      109.91      119.87      3.79 o 
  17   3  10        0.00        4.84      1.81 o 
  18   3  10       17.41       18.49      2.54 o 
  19   3  10       30.51       32.77      3.00 o 
   0   4  10        5.92       14.89      1.18 o 
   1   4  10       13.49       14.41      0.81 o 
   2   4  10        8.75        7.38      0.79 o 
   3   4  10      382.32      377.06      3.79 o 
   4   4  10      126.12      121.90      2.15 o 
   5   4  10     2137.55     2083.58     14.11 o 
   6   4  10      416.88      383.62      4.29 o 
   7   4  10      929.15      838.09      7.45 o 
   8   4  10      321.82      287.44      4.16 o 
   9   4  10      243.28      190.72      3.18 o 
  10   4  10       53.97       41.75      1.86 o 
  11   4  10      839.92      795.71      7.84 o 
  12   4  10      380.87      357.23      5.50 o 
  13   4  10      434.92      421.94      6.19 o 
  14   4  10      189.71      194.66      4.33 o 
  15   4  10       43.74       48.98      2.91 o 
  16   4  10       27.12       28.36      2.53 o 
  17   4  10       66.24       63.49      3.64 o 
  18   4  10       55.70       60.37      4.01 o 
   1   5  10      245.73      261.28      3.66 o 
   2   5  10      370.99      289.04      3.90 o 
   3   5  10       51.18       51.00      2.07 o 
   4   5  10       46.50       44.16      2.54 o 
   5   5  10       27.58       28.07      2.21 o 
   6   5  10        7.08        6.20      1.40 o 
   7   5  10       31.36       27.01      2.05 o 
   8   5  10       25.20       22.07      1.89 o 
   9   5  10       81.39       77.03      2.82 o 
  10   5  10      459.20      448.20      5.90 o 
  11   5  10      102.99      103.80      3.12 o 
  12   5  10      246.49      235.92      4.66 o 
  13   5  10      106.62      109.84      3.58 o 
  14   5  10      204.40      208.62      5.18 o 
  15   5  10       54.00       61.25      3.64 o 
  16   5  10      459.76      465.31      8.07 o 
  17   5  10        0.02        2.94      2.21 o 
   0   6  10      727.12      685.89     14.94 o 
   1   6  10       27.08       30.98      2.11 o 
   2   6  10      169.96      153.64      3.65 o 
   3   6  10      190.22      186.78      4.47 o 
   4   6  10      253.38      234.73      5.46 o 
   5   6  10      151.96      140.20      4.35 o 
   6   6  10      319.14      287.51      5.80 o 
   7   6  10        7.53       10.80      1.86 o 
   8   6  10       42.66       47.67      2.76 o 
   9   6  10        1.66        3.79      1.59 o 
  10   6  10      127.02      122.49      3.89 o 
  11   6  10      499.49      482.45     10.54 o 
  12   6  10       32.62       33.42      3.43 o 
  13   6  10      168.28      165.66      6.06 o 
  14   6  10       11.79       17.01      2.94 o 
  15   6  10      138.84      135.39      6.46 o 
  16   6  10        5.07        4.78      2.77 o 
   1   7  10       81.69       83.70      3.56 o 
   2   7  10       24.54       22.69      2.49 o 
   3   7  10       13.12       10.56      2.63 o 
   4   7  10      172.62      174.65      6.39 o 
   5   7  10       11.94       10.51      2.26 o 
   6   7  10       71.75       70.67      4.05 o 
   7   7  10      160.91      158.58      6.11 o 
   8   7  10      259.04      256.18      8.26 o 
   9   7  10       11.34        6.84      2.72 o 
  10   7  10      574.31      593.53     13.58 o 
  11   7  10       40.04       39.58      4.12 o 
  12   7  10       59.76       65.30      5.46 o 
  13   7  10       75.92       75.60      6.87 o 
  14   7  10        2.58       -5.14      5.14 o 
   0   8  10        3.79       -0.86      3.14 o 
   1   8  10      201.87      193.65      5.65 o 
   2   8  10       50.50       45.88      3.75 o 
   3   8  10      306.65      314.51      8.59 o 
   4   8  10       17.12       22.08      3.27 o 
   5   8  10        0.00        2.26      2.46 o 
   6   8  10        0.24        1.86      2.40 o 
   7   8  10        0.07        3.94      2.53 o 
   8   8  10        5.31       11.41      2.92 o 
   9   8  10       39.45       38.70      5.80 o 
  10   8  10        1.29        4.86      3.47 o 
  11   8  10        0.87       -0.33      3.00 o 
   1   9  10        1.46       -0.21      2.94 o 
   2   9  10       58.72       57.49      5.20 o 
   3   9  10       18.30        9.51      3.27 o 
   4   9  10       10.81       15.65      4.75 o 
   5   9  10       24.85       14.81      4.96 o 
   6   9  10        4.74       11.26      3.34 o 
   1   1  11     4317.78     4461.74     23.93 o 
   2   1  11      660.35      733.52      4.25 o 
   3   1  11      620.84      724.60      4.08 o 
   4   1  11       72.79       69.42      0.91 o 
   5   1  11      356.70      340.65      2.37 o 
   6   1  11       14.35       17.25      0.59 o 
   7   1  11      200.30      209.22      1.86 o 
   8   1  11      771.62      728.74      5.68 o 
   9   1  11       61.45       59.55      1.58 o 
  10   1  11     1372.19     1276.91      8.70 o 
  11   1  11       48.63       54.65      1.73 o 
  12   1  11       32.05       33.84      1.61 o 
  13   1  11      138.55      126.37      2.70 o 
  14   1  11      118.71      111.87      2.72 o 
  15   1  11      220.91      203.25      3.73 o 
  16   1  11       91.49       91.65      3.23 o 
  17   1  11       18.16       16.45      2.11 o 
  18   1  11       24.48       21.49      2.49 o 
  19   1  11        6.87       13.41      2.23 o 
  20   1  11       58.13       63.46      3.61 o 
   0   2  11      232.63      283.30      3.03 o 
   1   2  11      588.50      576.35      3.41 o 
   2   2  11      548.26      546.71      3.34 o 
   3   2  11      853.47      905.91      4.69 o 
   4   2  11     1505.41     1557.68      7.30 o 
   5   2  11      179.24      142.77      1.37 o 
   6   2  11      166.21      170.22      2.49 o 
   7   2  11      526.40      503.18      3.98 o 
   8   2  11       80.70       82.20      1.74 o 
   9   2  11       98.02       89.02      1.98 o 
  10   2  11      552.42      500.38      4.95 o 
  11   2  11      779.87      710.52      6.47 o 
  12   2  11      332.76      343.16      4.34 o 
  13   2  11       38.66       40.16      1.81 o 
  14   2  11      553.61      544.75      6.43 o 
  15   2  11      189.80      180.82      4.77 o 
  16   2  11      738.36      694.44      8.19 o 
  17   2  11       16.62       21.04      2.19 o 
  18   2  11      337.44      345.97      6.42 o 
  19   2  11      126.63      141.72      4.54 o 
  20   2  11      150.61      157.48      4.87 o 
   1   3  11      121.75      164.63      1.69 o 
   2   3  11      729.92      687.40      4.38 o 
   3   3  11       53.18       56.85      1.14 o 
   4   3  11      183.85      208.37      2.32 o 
   5   3  11       10.31       17.67      0.96 o 
   6   3  11       31.84       46.53      1.55 o 
   7   3  11      116.36       94.27      1.91 o 
   8   3  11        8.36        9.03      0.94 o 
   9   3  11      468.68      418.27      4.53 o 
  10   3  11      125.98      107.51      2.60 o 
  11   3  11       57.43       59.81      2.11 o 
  12   3  11       43.22       48.16      1.97 o 
  13   3  11      102.15      104.68      2.97 o 
  14   3  11        1.64        3.48      1.48 o 
  15   3  11       13.21       11.55      1.83 o 
  16   3  11       67.24       73.26      3.15 o 
  17   3  11      106.41      112.54      3.99 o 
  18   3  11        6.76        7.82      2.15 o 
  19   3  11       60.12       62.58      3.68 o 
   0   4  11      710.81      577.35      7.35 o 
   1   4  11       10.69        9.49      0.92 o 
   2   4  11       55.43       47.42      1.57 o 
   3   4  11      189.27      167.76      2.69 o 
   4   4  11     1645.78     1476.78     11.40 o 
   5   4  11      442.39      461.12      5.57 o 
   6   4  11      160.97      121.65      2.45 o 
   7   4  11       65.05       84.29      2.62 o 
   8   4  11     1350.50     1303.07     10.50 o 
   9   4  11      136.00      133.84      2.78 o 
  10   4  11       11.18       17.54      1.43 o 
  11   4  11      144.58      143.60      3.18 o 
  12   4  11      329.55      347.41      5.00 o 
  13   4  11        8.05       13.28      1.79 o 
  14   4  11      119.92      127.24      3.73 o 
  15   4  11       57.92       56.65      3.17 o 
  16   4  11       22.09       25.02      2.54 o 
  17   4  11        0.00        5.61      2.17 o 
  18   4  11        9.10       12.58      2.59 o 
   1   5  11       15.28        6.78      1.11 o 
   2   5  11     1321.41     1295.07     11.64 o 
   3   5  11      102.27      105.60      3.54 o 
   4   5  11       56.66       51.05      2.70 o 
   5   5  11        2.33        3.46      1.46 o 
   6   5  11       13.01        8.46      1.56 o 
   7   5  11       22.84       22.93      2.02 o 
   8   5  11      171.35      171.93      3.95 o 
   9   5  11        0.69        1.45      1.32 o 
  10   5  11       11.67        9.44      1.58 o 
  11   5  11       13.31        9.71      1.64 o 
  12   5  11       14.68       15.55      2.07 o 
  13   5  11        7.30        9.14      1.82 o 
  14   5  11       10.55       10.91      1.91 o 
  15   5  11        0.65        2.35      1.91 o 
  16   5  11       65.50       72.93      3.73 o 
  17   5  11        0.17        0.84      2.15 o 
   0   6  11     1299.40     1186.05     16.89 o 
   1   6  11        4.86        5.18      1.31 o 
   2   6  11        0.71        1.25      1.23 o 
   3   6  11       34.31       32.74      3.12 o 
   4   6  11       63.84       62.75      3.30 o 
   5   6  11      376.44      357.65      6.91 o 
   6   6  11      677.38      663.55      9.33 o 
   7   6  11      212.18      202.09      5.01 o 
   8   6  11      133.21      136.81      4.10 o 
   9   6  11       12.97       10.78      1.94 o 
  10   6  11      177.96      174.23      4.76 o 
  11   6  11        5.80       10.74      1.95 o 
  12   6  11      224.97      211.25      6.54 o 
  13   6  11       55.99       53.97      4.12 o 
  14   6  11       47.14       56.82      4.20 o 
  15   6  11       77.56       76.05      5.25 o 
   1   7  11        0.75        3.68      1.56 o 
   2   7  11        0.74       -0.11      1.59 o 
   3   7  11       91.21      103.44      5.51 o 
   4   7  11       21.17       28.70      2.93 o 
   5   7  11       36.07       45.43      3.20 o 
   6   7  11      127.36      131.07      5.12 o 
   7   7  11        0.02       -0.46      2.11 o 
   8   7  11       46.40       51.09      4.18 o 
   9   7  11        5.42       10.21      2.73 o 
  10   7  11      187.84      190.95      8.50 o 
  11   7  11       21.98       23.48      3.51 o 
  12   7  11      106.11      109.85      9.55 o 
  13   7  11        4.85        7.48      3.66 o 
   0   8  11       91.13       82.23      5.84 o 
   1   8  11       53.25       55.58      4.84 o 
   2   8  11       61.27       57.04      4.02 o 
   3   8  11      204.10      220.95      6.61 o 
   4   8  11      176.68      167.30      6.51 o 
   5   8  11      140.18      140.16      6.24 o 
   6   8  11       72.56       70.09      4.92 o 
   7   8  11       24.86       27.40      3.65 o 
   8   8  11       79.67       84.91      5.40 o 
   9   8  11        2.95        1.57      3.25 o 
  10   8  11       29.44       28.36      9.67 o 
   1   9  11      160.27      132.98      7.66 o 
   2   9  11        0.44        3.49      2.94 o 
   3   9  11        1.18        2.57      2.90 o 
   4   9  11        8.94        8.22      3.21 o 
   5   9  11      114.62      125.11      7.84 o 
   6   9  11       13.16       14.19      3.60 o 
   0   0  12        3.77        6.09      1.21 o 
   1   0  12      466.57      496.62      6.09 o 
   2   0  12     4805.47     5336.10     36.79 o 
   3   0  12     2201.55     2359.05     15.81 o 
   4   0  12      662.86      743.79      5.55 o 
   5   0  12     3171.21     3291.88     18.43 o 
   6   0  12      958.45      985.26      6.36 o 
   7   0  12     1422.80     1389.86     10.20 o 
   8   0  12       37.44       29.09      1.55 o 
   9   0  12       23.55       20.67      1.49 o 
  10   0  12      703.97      662.87      8.23 o 
  11   0  12       20.13       19.86      2.07 o 
  12   0  12      360.66      333.33      6.12 o 
  13   0  12      181.31      171.47      4.53 o 
  14   0  12       10.55        9.60      1.92 o 
  15   0  12      392.28      405.52      7.55 o 
  16   0  12       29.82       30.60      3.18 o 
  17   0  12        1.30        5.28      2.43 o 
  18   0  12        0.15        1.40      2.41 o 
  19   0  12       48.85       48.28      4.36 o 
  20   0  12        2.36        9.05      3.27 o 
   1   1  12       30.55       38.89      0.78 o 
   2   1  12     1343.02     1353.25      7.02 o 
   3   1  12      214.11      198.34      1.68 o 
   4   1  12      510.46      463.95      2.67 o 
   5   1  12      708.46      756.52      4.07 o 
   6   1  12      577.86      604.88      3.58 o 
   7   1  12     1019.08      990.53      6.22 o 
   8   1  12     1561.31     1457.56      9.33 o 
   9   1  12      286.14      259.47      3.08 o 
  10   1  12      255.59      259.04      3.20 o 
  11   1  12        9.74       15.05      1.20 o 
  12   1  12      463.61      426.08      4.68 o 
  13   1  12       66.23       72.24      2.23 o 
  14   1  12       59.21       55.25      2.21 o 
  15   1  12       13.95       15.67      1.72 o 
  16   1  12        0.14        3.23      1.42 o 
  17   1  12        8.35        7.91      1.93 o 
  18   1  12        3.64        8.54      2.01 o 
  19   1  12       43.37       44.15      3.16 o 
  20   1  12        7.36       12.36      2.35 o 
   0   2  12        0.95        8.42      0.82 o 
   1   2  12     1448.90     1508.45      7.69 o 
   2   2  12      961.11      929.17      5.18 o 
   3   2  12     3678.55     3839.94     16.58 o 
   4   2  12      487.56      483.71      2.97 o 
   5   2  12      434.98      454.93      2.88 o 
   6   2  12       14.16       10.30      0.76 o 
   7   2  12       42.07       36.15      1.25 o 
   8   2  12      306.75      283.79      3.27 o 
   9   2  12      608.42      551.57      5.10 o 
  10   2  12      271.48      246.93      3.36 o 
  11   2  12      482.04      433.63      4.84 o 
  12   2  12      533.36      503.74      5.44 o 
  13   2  12       13.16        9.99      1.31 o 
  14   2  12        0.08        5.40      1.31 o 
  15   2  12       51.28       47.65      2.42 o 
  16   2  12        5.93       10.54      1.69 o 
  17   2  12      115.99      116.29      3.81 o 
  18   2  12       94.00       99.71      4.06 o 
  19   2  12       47.58       45.69      3.04 o 
   1   3  12      104.04      121.40      1.55 o 
   2   3  12      518.22      491.63      3.61 o 
   3   3  12      137.29      143.86      2.04 o 
   4   3  12      703.22      708.64      5.87 o 
   5   3  12      216.68      183.77      2.78 o 
   6   3  12       15.66       18.95      1.17 o 
   7   3  12       31.07       40.67      1.53 o 
   8   3  12      147.13      135.32      2.39 o 
   9   3  12      605.29      551.07      5.62 o 
  10   3  12      324.84      292.07      4.29 o 
  11   3  12      185.91      156.41      3.19 o 
  12   3  12       80.42       83.17      2.44 o 
  13   3  12       21.38       21.67      1.67 o 
  14   3  12      783.41      781.65      8.57 o 
  15   3  12       10.93       12.36      1.85 o 
  16   3  12      388.76      365.39      7.98 o 
  17   3  12       79.57       82.26      3.42 o 
  18   3  12      140.23      157.44      4.90 o 
  19   3  12       25.09       23.46      2.82 o 
   0   4  12     2580.58     2586.86     24.26 o 
   1   4  12       61.12       74.04      2.03 o 
   2   4  12     1846.32     1841.17     13.48 o 
   3   4  12      591.78      541.69      5.60 o 
   4   4  12      650.60      687.80      7.10 o 
   5   4  12      390.54      318.76      4.51 o 
   6   4  12      178.12      195.83      3.62 o 
   7   4  12        3.59        6.09      1.25 o 
   8   4  12        3.47        7.77      1.23 o 
   9   4  12       32.69       24.03      1.59 o 
  10   4  12      595.11      584.05      7.18 o 
  11   4  12        0.85        7.19      1.34 o 
  12   4  12      417.25      391.62      5.39 o 
  13   4  12        0.17        3.26      1.45 o 
  14   4  12       34.82       38.25      2.49 o 
  15   4  12        7.00       10.73      1.84 o 
  16   4  12       46.31       44.30      2.91 o 
  17   4  12        7.69       10.19      2.05 o 
  18   4  12       53.02       49.43      3.54 o 
   1   5  12      435.41      383.68      4.87 o 
   2   5  12       20.09       23.20      1.63 o 
   3   5  12        1.40        1.19      1.19 o 
   4   5  12      537.88      500.30      7.76 o 
   5   5  12      482.31      422.22      7.13 o 
   6   5  12      376.62      366.25      6.26 o 
   7   5  12      372.65      365.25      5.97 o 
   8   5  12      165.48      146.26      3.69 o 
   9   5  12       28.36       24.32      1.99 o 
  10   5  12      145.46      131.53      3.49 o 
  11   5  12      133.38      134.90      3.80 o 
  12   5  12       20.17       19.74      2.27 o 
  13   5  12       16.68       17.07      2.10 o 
  14   5  12      219.96      222.76      5.04 o 
  15   5  12        5.42        6.65      1.94 o 
  16   5  12      126.42      142.94      5.49 o 
  17   5  12       73.94       80.26      4.46 o 
   0   6  12        4.27        6.69      2.36 o 
   1   6  12      121.64      119.86      3.19 o 
   2   6  12       67.96       66.70      2.71 o 
   3   6  12        0.45        2.78      1.80 o 
   4   6  12      256.46      257.66      5.79 o 
   5   6  12     1085.81     1039.32     13.22 o 
   6   6  12       11.67       10.82      2.01 o 
   7   6  12      675.49      652.99      9.46 o 
   8   6  12      270.97      284.75      5.78 o 
   9   6  12        0.92        4.05      1.75 o 
  10   6  12       85.16       84.97      3.17 o 
  11   6  12       23.55       27.64      2.39 o 
  12   6  12        1.72        6.93      2.14 o 
  13   6  12        7.83        9.27      2.92 o 
  14   6  12        1.13        3.31      2.31 o 
  15   6  12       48.27       58.13      4.75 o 
   1   7  12       66.41       64.22      3.09 o 
   2   7  12       26.49       26.59      2.61 o 
   3   7  12       20.88       18.69      2.63 o 
   4   7  12        0.02        1.21      2.00 o 
   5   7  12      159.63      159.22      5.07 o 
   6   7  12       13.32       14.83      2.41 o 
   7   7  12       47.84       46.03      3.65 o 
   8   7  12        2.96        5.61      2.78 o 
   9   7  12       13.59       16.25      4.09 o 
  10   7  12       25.04       20.82      3.17 o 
  11   7  12        2.91        7.80      2.88 o 
  12   7  12       61.62       69.30      6.39 o 
  13   7  12      175.44      167.53      8.61 o 
   0   8  12        0.26        3.57      2.63 o 
   1   8  12       24.22       25.49      2.84 o 
   2   8  12        0.58       -1.01      1.99 o 
   3   8  12       73.35       83.72      4.85 o 
   4   8  12       72.63       86.21      5.68 o 
   5   8  12       49.62       50.62      4.33 o 
   6   8  12       22.14       24.16      3.53 o 
   7   8  12      135.21      127.73      6.21 o 
   8   8  12       54.94       59.75      5.16 o 
   9   8  12      224.54      219.28      8.36 o 
  10   8  12       19.26       20.20      4.42 o 
   1   9  12        0.24        9.98      4.44 o 
   2   9  12      188.00      196.13      7.90 o 
   3   9  12        8.23       18.84      3.61 o 
   4   9  12       76.48       86.85      6.01 o 
   5   9  12       14.44       14.98      3.48 o 
   1   1  13     3554.71     3642.25     17.26 o 
   2   1  13      333.90      335.81      2.54 o 
   3   1  13     1697.92     1677.77      8.79 o 
   4   1  13      172.50      164.77      1.39 o 
   5   1  13      769.31      809.16      4.15 o 
   6   1  13      829.03      863.91      4.92 o 
   7   1  13     1409.28     1299.00      8.19 o 
   8   1  13      761.16      714.21      5.58 o 
   9   1  13      710.33      676.40      5.53 o 
  10   1  13      532.53      464.57      4.57 o 
  11   1  13      268.52      235.71      3.31 o 
  12   1  13      111.16      104.69      2.52 o 
  13   1  13      185.44      164.81      3.22 o 
  14   1  13       42.74       38.52      2.00 o 
  15   1  13       17.22       16.27      1.74 o 
  16   1  13       83.18       94.53      3.32 o 
  17   1  13       31.88       37.35      2.67 o 
  18   1  13      319.20      313.71      6.37 o 
  19   1  13        0.31        6.17      2.05 o 
  20   1  13        0.00        4.80      2.05 o 
   0   2  13     2692.84     2685.25     18.01 o 
   1   2  13       45.51       48.00      0.98 o 
   2   2  13      577.98      597.56      3.54 o 
   3   2  13      472.91      500.68      3.04 o 
   4   2  13      523.17      529.27      3.19 o 
   5   2  13      421.21      449.01      3.32 o 
   6   2  13        7.33       10.19      0.93 o 
   7   2  13        0.32        0.82      0.64 o 
   8   2  13      803.75      741.88      6.09 o 
   9   2  13        3.74        9.66      1.06 o 
  10   2  13       88.06       89.06      2.23 o 
  11   2  13      241.09      218.48      3.40 o 
  12   2  13       89.86       83.23      2.35 o 
  13   2  13      356.25      338.57      4.52 o 
  14   2  13      286.66      293.42      4.62 o 
  15   2  13        2.61        4.70      1.43 o 
  16   2  13        4.40        9.74      1.69 o 
  17   2  13       76.24       78.21      3.31 o 
  18   2  13      173.13      174.36      4.73 o 
  19   2  13        0.69        7.36      2.59 o 
   1   3  13      564.35      543.90      4.13 o 
   2   3  13       59.29       78.68      1.50 o 
   3   3  13       21.52       16.38      0.99 o 
   4   3  13      115.40       98.78      2.14 o 
   5   3  13       15.51       15.65      1.17 o 
   6   3  13       82.29       75.31      1.92 o 
   7   3  13      283.75      244.00      3.42 o 
   8   3  13        9.77        2.94      0.98 o 
   9   3  13        5.38        6.61      1.09 o 
  10   3  13        6.13        9.70      1.24 o 
  11   3  13       78.67       67.69      2.25 o 
  12   3  13      253.78      248.65      3.87 o 
  13   3  13        4.99        7.71      1.33 o 
  14   3  13       39.32       44.30      2.41 o 
  15   3  13       20.24       17.88      2.05 o 
  16   3  13      395.31      392.91      6.41 o 
  17   3  13       72.87       74.80      3.36 o 
  18   3  13        4.78        8.26      2.57 o 
  19   3  13       18.92       19.06      2.60 o 
   0   4  13     2545.78     2310.72     22.17 o 
   1   4  13       86.62       78.46      2.09 o 
   2   4  13       64.30       69.40      2.02 o 
   3   4  13      135.34      106.58      2.28 o 
   4   4  13     1341.86     1217.03     11.25 o 
   5   4  13       43.90       54.70      2.21 o 
   6   4  13       10.27        6.96      1.23 o 
   7   4  13      192.23      173.52      3.54 o 
   8   4  13       39.11       38.83      2.32 o 
   9   4  13        0.53        3.37      1.09 o 
  10   4  13      191.65      183.56      3.61 o 
  11   4  13       92.32       85.02      2.76 o 
  12   4  13       10.13       12.37      1.56 o 
  13   4  13        7.72        9.60      1.63 o 
  14   4  13        6.38        8.54      1.71 o 
  15   4  13       31.35       29.36      2.43 o 
  16   4  13      210.37      217.61      5.16 o 
  17   4  13       37.17       41.26      2.94 o 
  18   4  13        8.33       15.12      2.52 o 
   1   5  13      459.48      427.23      6.12 o 
   2   5  13      283.72      299.13      5.14 o 
   3   5  13       35.80       37.38      2.31 o 
   4   5  13       14.19        8.50      1.73 o 
   5   5  13       88.48       79.55      3.32 o 
   6   5  13       17.61       16.50      1.93 o 
   7   5  13       60.81       65.13      3.16 o 
   8   5  13        0.15        2.35      1.43 o 
   9   5  13       64.38       62.48      2.72 o 
  10   5  13       32.15       29.11      2.11 o 
  11   5  13       28.21       26.88      2.23 o 
  12   5  13      203.33      207.24      4.68 o 
  13   5  13       12.82       17.62      2.23 o 
  14   5  13       51.09       56.86      3.07 o 
  15   5  13        1.58        5.33      1.87 o 
  16   5  13       42.76       48.42      3.37 o 
  17   5  13       13.11       15.73      2.77 o 
   0   6  13      307.58      297.66      7.76 o 
   1   6  13        3.38        3.59      1.32 o 
   2   6  13        1.25        3.35      1.40 o 
   3   6  13       16.35       25.25      2.44 o 
   4   6  13       62.09       63.32      3.35 o 
   5   6  13       24.86       28.81      2.62 o 
   6   6  13      564.71      541.23      8.42 o 
   7   6  13        6.83       11.10      2.03 o 
   8   6  13        1.74        2.56      1.65 o 
   9   6  13      100.02       99.19      3.83 o 
  10   6  13       72.47       70.44      3.13 o 
  11   6  13        2.38        6.05      1.78 o 
  12   6  13       77.04       79.11      3.57 o 
  13   6  13       23.23       22.46      2.77 o 
  14   6  13      182.76      186.27      6.49 o 
  15   6  13        0.74        9.44      2.87 o 
   1   7  13        4.74        7.44      1.96 o 
   2   7  13      317.68      292.54      7.01 o 
   3   7  13        8.40        9.01      2.31 o 
   4   7  13        0.26        2.71      2.01 o 
   5   7  13       46.51       46.90      3.38 o 
   6   7  13        6.28        5.56      2.12 o 
   7   7  13        1.34        3.96      2.12 o 
   8   7  13       24.32       21.65      2.88 o 
   9   7  13      139.60      139.93      6.27 o 
  10   7  13        0.50        6.71      2.49 o 
  11   7  13        7.29        0.50      3.17 o 
  12   7  13        8.57        5.20      3.94 o 
  13   7  13      331.10      326.34     14.97 o 
   0   8  13      174.43      164.51      9.25 o 
   1   8  13       21.36       26.08      3.17 o 
   2   8  13       92.89       88.14      4.69 o 
   3   8  13       13.75        9.89      2.75 o 
   4   8  13        0.30        2.29      2.14 o 
   5   8  13        0.00        1.72      2.13 o 
   6   8  13        3.55        2.64      2.54 o 
   7   8  13        3.97        9.20      3.03 o 
   8   8  13       58.49       58.31      5.11 o 
   9   8  13        4.74        3.88      3.46 o 
  10   8  13       12.48        9.68      5.76 o 
   1   9  13       24.14       24.51      4.66 o 
   2   9  13      117.07      120.97      6.59 o 
   3   9  13       91.79      121.69     13.09 o 
   4   9  13       21.79       17.15      3.73 o 
   0   0  14     3689.12     3621.09     41.35 o 
   1   0  14     2848.04     2950.15     26.06 o 
   2   0  14      914.96      889.45      8.05 o 
   3   0  14     2792.16     2850.13     19.24 o 
   4   0  14     4279.37     4249.41     26.81 o 
   5   0  14      261.54      230.19      2.39 o 
   6   0  14     4337.38     4202.00     29.71 o 
   7   0  14       17.87       16.92      1.32 o 
   8   0  14     1370.98     1334.48     11.78 o 
   9   0  14     1940.10     1808.13     15.22 o 
  10   0  14     2051.22     1840.68     17.22 o 
  11   0  14      167.04      154.42      4.08 o 
  12   0  14        0.81        2.10      1.58 o 
  13   0  14       29.62       34.53      2.60 o 
  14   0  14        3.34        4.27      1.68 o 
  15   0  14       67.95       62.65      3.48 o 
  16   0  14       78.48       78.72      3.97 o 
  17   0  14       24.84       24.24      3.36 o 
  18   0  14      285.79      267.11      8.64 o 
  19   0  14      421.74      422.33     11.21 o 
  20   0  14        8.59       15.95      3.47 o 
   1   1  14      493.06      497.76      3.39 o 
   2   1  14      109.54      101.77      1.19 o 
   3   1  14        0.56        3.66      0.38 o 
   4   1  14      804.53      846.24      4.69 o 
   5   1  14      183.83      164.65      1.45 o 
   6   1  14      876.77      845.87      6.04 o 
   7   1  14       26.83       22.24      1.36 o 
   8   1  14      488.38      468.60      4.29 o 
   9   1  14        0.91        0.97      0.75 o 
  10   1  14        0.05        0.67      0.89 o 
  11   1  14        0.16        1.93      0.97 o 
  12   1  14      676.47      613.13      6.12 o 
  13   1  14        9.19       13.03      1.41 o 
  14   1  14      396.71      369.53      5.01 o 
  15   1  14       20.77       22.78      1.88 o 
  16   1  14      157.40      148.95      3.90 o 
  17   1  14       56.18       53.86      3.00 o 
  18   1  14      124.47      124.43      4.43 o 
  19   1  14       43.97       51.89      3.30 o 
   0   2  14     8379.52     8808.64     58.75 o 
   1   2  14       56.41       62.85      1.09 o 
   2   2  14     2037.72     2190.36     10.27 o 
   3   2  14      553.98      507.18      3.03 o 
   4   2  14      302.40      297.63      2.25 o 
   5   2  14       12.44       13.04      0.88 o 
   6   2  14       33.81       40.23      1.35 o 
   7   2  14      718.01      643.47      5.75 o 
   8   2  14      744.36      670.79      5.88 o 
   9   2  14      836.51      763.28      6.83 o 
  10   2  14      228.05      232.15      3.42 o 
  11   2  14      128.36      121.43      2.64 o 
  12   2  14      110.56      113.30      2.68 o 
  13   2  14       73.63       68.89      2.33 o 
  14   2  14      240.02      217.03      3.65 o 
  15   2  14       87.51       96.42      3.08 o 
  16   2  14        0.00        4.45      1.56 o 
  17   2  14        7.82       10.47      1.85 o 
  18   2  14        8.11       14.46      2.24 o 
  19   2  14       15.73       16.46      2.63 o 
   1   3  14      361.93      358.72      4.01 o 
   2   3  14        2.86        2.77      0.75 o 
   3   3  14      578.09      572.98      6.18 o 
   4   3  14      957.10      929.62      7.94 o 
   5   3  14      108.90      106.18      2.21 o 
   6   3  14      648.42      667.27      5.99 o 
   7   3  14      308.69      322.01      4.18 o 
   8   3  14       64.43       71.65      2.37 o 
   9   3  14      137.28      127.28      2.86 o 
  10   3  14       38.98       40.63      1.89 o 
  11   3  14      304.67      331.55      4.66 o 
  12   3  14      462.29      431.63      5.22 o 
  13   3  14      276.46      275.06      4.25 o 
  14   3  14       66.99       60.17      2.60 o 
  15   3  14       97.58       97.76      3.33 o 
  16   3  14        4.36        8.39      1.87 o 
  17   3  14      341.38      334.22      6.07 o 
  18   3  14        6.71        9.14      2.04 o 
   0   4  14      608.15      590.49      8.96 o 
   1   4  14      257.71      241.70      3.54 o 
   2   4  14      269.31      258.10      3.69 o 
   3   4  14        0.10        1.15      0.97 o 
   4   4  14       18.13       22.70      1.66 o 
   5   4  14      495.92      439.05      6.29 o 
   6   4  14       88.45       84.14      2.59 o 
   7   4  14       70.24       88.50      2.59 o 
   8   4  14       75.75       78.34      2.63 o 
   9   4  14      479.87      464.93      5.75 o 
  10   4  14        0.08        2.76      1.21 o 
  11   4  14        6.99        5.80      1.41 o 
  12   4  14      160.01      158.96      3.62 o 
  13   4  14       53.27       53.12      2.46 o 
  14   4  14      151.10      144.07      3.99 o 
  15   4  14      117.66      117.13      3.86 o 
  16   4  14       77.66       82.81      3.59 o 
  17   4  14      148.80      159.03      4.86 o 
  18   4  14       80.11       83.87      4.06 o 
   1   5  14     1088.09      999.16      9.81 o 
   2   5  14        0.30        1.94      1.05 o 
   3   5  14        2.07        4.17      1.42 o 
   4   5  14        0.02       -1.21      1.30 o 
   5   5  14        4.57        3.65      1.74 o 
   6   5  14        6.28        8.54      1.66 o 
   7   5  14      170.51      157.16      4.26 o 
   8   5  14        0.09        2.56      1.42 o 
   9   5  14       83.93       82.66      3.32 o 
  10   5  14       20.49       23.98      2.14 o 
  11   5  14       76.51       72.50      3.10 o 
  12   5  14       74.50       79.58      3.29 o 
  13   5  14      365.36      348.05      6.48 o 
  14   5  14      172.70      167.68      4.72 o 
  15   5  14      156.96      157.71      4.77 o 
  16   5  14       82.57       83.97      4.10 o 
   0   6  14      126.23      143.23      4.88 o 
   1   6  14        4.30        4.50      1.44 o 
   2   6  14      688.29      695.35      8.99 o 
   3   6  14        0.12        2.41      1.63 o 
   4   6  14      700.33      666.10     10.00 o 
   5   6  14        4.36        3.30      1.76 o 
   6   6  14        0.48       -0.66      1.82 o 
   7   6  14        5.89        5.90      2.22 o 
   8   6  14      142.93      140.08      4.28 o 
   9   6  14        0.00        1.43      1.62 o 
  10   6  14      171.59      175.23      4.40 o 
  11   6  14        0.40        3.97      1.80 o 
  12   6  14      106.20      104.38      4.91 o 
  13   6  14       16.89       23.01      3.21 o 
  14   6  14       20.92       16.71      2.84 o 
  15   6  14        1.18        8.59      3.10 o 
   1   7  14       26.91       25.83      2.64 o 
   2   7  14       12.54       12.31      4.09 o 
   3   7  14       27.96       28.26      2.98 o 
   4   7  14       51.83       58.56      3.79 o 
   5   7  14      241.79      228.22      6.22 o 
   6   7  14      149.51      160.27      5.32 o 
   7   7  14      103.32      105.95      4.36 o 
   8   7  14       19.19       17.52      2.57 o 
   9   7  14       70.38       70.89      3.86 o 
  10   7  14      358.40      357.37      8.09 o 
  11   7  14      144.50      140.74      7.99 o 
  12   7  14       97.67       78.44      6.59 o 
  13   7  14        1.27       13.80      9.06 o 
   0   8  14     1021.85     1033.31     37.53 o 
   1   8  14       24.06       21.84      3.20 o 
   2   8  14      553.49      551.53     14.09 o 
   3   8  14       46.24       53.96      3.93 o 
   4   8  14        2.11        1.65      2.23 o 
   5   8  14        7.24        9.29      2.64 o 
   6   8  14       76.15       77.21      5.06 o 
   7   8  14       15.35       11.60      4.07 o 
   8   8  14       20.99       23.61      4.57 o 
   9   8  14        0.01        0.86      2.82 o 
   1   9  14       10.47       12.81      3.56 o 
   2   9  14        0.01        4.58      3.64 o 
   3   9  14       96.52      107.16      6.26 o 
   4   9  14       22.09       21.25      4.59 o 
   1   1  15     1168.35     1289.87      7.17 o 
   2   1  15      754.36      761.70      4.62 o 
   3   1  15       97.01       91.65      1.19 o 
   4   1  15      211.02      213.87      1.77 o 
   5   1  15      900.03      851.23      5.03 o 
   6   1  15      302.97      320.12      3.38 o 
   7   1  15       97.83       84.94      1.87 o 
   8   1  15       17.61       12.61      1.03 o 
   9   1  15       20.90       22.93      1.32 o 
  10   1  15      335.04      321.81      4.14 o 
  11   1  15       24.87       29.54      1.59 o 
  12   1  15        1.06        2.90      1.07 o 
  13   1  15      115.95      119.22      2.91 o 
  14   1  15        4.55        6.44      1.39 o 
  15   1  15       23.91       21.76      1.88 o 
  16   1  15       25.52       31.30      2.27 o 
  17   1  15       32.40       35.49      2.64 o 
  18   1  15        3.75        8.71      2.05 o 
  19   1  15      126.63      130.63      4.63 o 
   0   2  15       23.70       33.62      1.66 o 
   1   2  15     1462.86     1456.13      6.96 o 
   2   2  15      869.57      819.92      4.33 o 
   3   2  15     1530.46     1568.43      8.18 o 
   4   2  15      571.57      578.73      4.09 o 
   5   2  15       25.02       18.78      1.00 o 
   6   2  15      223.37      192.44      2.67 o 
   7   2  15        0.71        2.44      0.88 o 
   8   2  15       41.66       38.12      1.68 o 
   9   2  15      433.70      394.48      4.98 o 
  10   2  15      120.69      102.43      3.03 o 
  11   2  15       29.78       27.68      1.59 o 
  12   2  15      151.66      151.05      3.01 o 
  13   2  15       20.20       16.53      1.56 o 
  14   2  15      161.89      150.37      3.15 o 
  15   2  15       95.85       93.71      3.10 o 
  16   2  15        0.86        2.63      1.53 o 
  17   2  15       96.83      101.07      3.87 o 
  18   2  15       20.47       20.65      2.52 o 
  19   2  15        4.87       13.24      2.54 o 
   1   3  15     1176.46     1147.79      9.19 o 
   2   3  15      153.60      140.40      2.37 o 
   3   3  15        0.36        0.33      0.91 o 
   4   3  15      167.36      156.73      2.65 o 
   5   3  15       23.78       16.08      1.22 o 
   6   3  15       17.14        8.34      1.08 o 
   7   3  15      155.58      150.78      3.18 o 
   8   3  15      105.59       97.78      2.71 o 
   9   3  15        3.43        2.39      1.08 o 
  10   3  15       60.05       66.00      2.37 o 
  11   3  15      147.69      142.73      3.14 o 
  12   3  15      138.53      132.20      3.07 o 
  13   3  15       38.56       34.60      2.05 o 
  14   3  15       87.82       88.77      3.13 o 
  15   3  15        9.33       10.80      1.81 o 
  16   3  15      211.16      209.14      4.78 o 
  17   3  15       43.63       45.46      2.95 o 
  18   3  15       61.36       61.99      3.51 o 
   0   4  15     2183.99     2135.50     22.79 o 
   1   4  15      115.17      109.97      2.44 o 
   2   4  15        0.38        1.34      0.86 o 
   3   4  15      255.94      209.44      3.97 o 
   4   4  15      657.87      631.21      7.79 o 
   5   4  15       54.95       46.01      2.30 o 
   6   4  15        0.07        1.12      1.03 o 
   7   4  15       57.39       70.64      2.40 o 
   8   4  15       29.06       29.47      1.92 o 
   9   4  15      198.45      200.87      3.92 o 
  10   4  15      211.46      198.51      3.81 o 
  11   4  15       19.04       18.89      1.74 o 
  12   4  15        0.02        1.70      1.36 o 
  13   4  15       58.28       61.69      2.63 o 
  14   4  15      400.05      377.18      6.40 o 
  15   4  15        0.07        2.61      1.74 o 
  16   4  15        1.36        7.66      1.95 o 
  17   4  15       64.83       64.59      3.73 o 
   1   5  15      107.56      123.65      3.05 o 
   2   5  15      621.89      563.00      7.45 o 
   3   5  15      247.42      251.46      5.10 o 
   4   5  15        0.09        0.21      1.33 o 
   5   5  15      174.27      173.96      4.63 o 
   6   5  15        0.24        0.90      1.69 o 
   7   5  15        9.83       11.81      1.91 o 
   8   5  15       29.60       33.49      2.39 o 
   9   5  15      193.79      185.52      4.14 o 
  10   5  15       71.30       70.67      2.99 o 
  11   5  15        2.43        2.90      1.57 o 
  12   5  15      235.12      231.19      5.32 o 
  13   5  15      101.24      105.26      3.98 o 
  14   5  15       28.72       25.92      2.55 o 
  15   5  15       21.82       25.44      2.65 o 
  16   5  15      128.28      133.69      4.86 o 
   0   6  15       73.10       88.95      4.79 o 
   1   6  15       70.50       73.95      3.07 o 
   2   6  15        1.21        2.85      1.56 o 
   3   6  15      346.93      344.93      8.29 o 
   4   6  15        9.71        9.08      2.10 o 
   5   6  15      138.29      135.01      4.57 o 
   6   6  15        0.38        0.56      1.62 o 
   7   6  15       81.85       87.97      4.69 o 
   8   6  15       30.51       33.39      2.67 o 
   9   6  15      258.80      237.06      5.25 o 
  10   6  15      143.79      147.06      4.19 o 
  11   6  15        8.05        9.42      2.09 o 
  12   6  15       41.99       42.92      3.16 o 
  13   6  15        0.02        4.77      2.00 o 
  14   6  15       90.23       95.15      4.86 o 
   1   7  15      595.89      590.78      9.14 o 
   2   7  15        8.78        7.66      3.14 o 
   3   7  15       84.90       86.01      4.34 o 
   4   7  15       62.26       61.86      3.89 o 
   5   7  15      299.55      291.12      6.80 o 
   6   7  15       73.82       62.70      4.15 o 
   7   7  15       31.00       31.44      3.07 o 
   8   7  15       99.98       96.13      4.88 o 
   9   7  15       49.01       51.11      3.33 o 
  10   7  15       20.88       25.36      2.69 o 
  11   7  15       16.60       21.58      3.81 o 
  12   7  15       13.58        9.13      3.17 o 
   0   8  15      100.66      116.52      8.27 o 
   1   8  15        0.03        5.03      2.98 o 
   2   8  15        8.80       11.93      2.59 o 
   3   8  15       26.16       20.55      3.05 o 
   4   8  15       35.18       35.62      3.78 o 
   5   8  15       51.51       49.00      3.89 o 
   6   8  15        2.08        6.27      2.21 o 
   7   8  15       22.41       31.21      4.06 o 
   8   8  15       50.76       53.10      5.03 o 
   9   8  15       36.26       33.70      4.70 o 
   1   9  15       68.21       73.41      5.81 o 
   2   9  15        8.89        2.82      3.14 o 
   0   0  16     1137.63     1183.67     20.20 o 
   1   0  16       21.99       19.72      1.47 o 
   2   0  16      253.78      259.69      4.11 o 
   3   0  16       37.45       46.29      1.21 o 
   4   0  16     2061.54     2002.04     14.75 o 
   5   0  16      230.64      253.45      3.42 o 
   6   0  16     1314.31     1288.38     11.53 o 
   7   0  16       15.84       15.69      1.60 o 
   8   0  16     1243.76     1121.09     11.75 o 
   9   0  16       31.94       38.27      2.12 o 
  10   0  16      281.25      274.91      5.05 o 
  11   0  16      132.76      106.43      3.58 o 
  12   0  16        7.92        6.31      2.03 o 
  13   0  16      356.98      312.28      6.35 o 
  14   0  16      115.08      109.79      4.18 o 
  15   0  16       28.09       37.69      3.27 o 
  16   0  16        0.13        3.77      2.09 o 
  17   0  16       28.60       18.35      3.21 o 
  18   0  16        3.75        7.36      2.85 o 
  19   0  16       32.91       35.78      4.33 o 
   1   1  16     2031.17     1986.77     10.59 o 
   2   1  16       13.80       21.19      0.68 o 
   3   1  16      109.62      115.15      1.34 o 
   4   1  16      152.47      159.90      1.69 o 
   5   1  16       23.27       29.05      0.99 o 
   6   1  16      167.92      149.92      2.25 o 
   7   1  16      808.31      739.56      6.05 o 
   8   1  16      466.71      439.66      4.54 o 
   9   1  16       83.80       74.13      2.20 o 
  10   1  16     1875.25     1749.17     12.27 o 
  11   1  16      450.64      443.64      5.00 o 
  12   1  16        8.72        7.47      1.22 o 
  13   1  16      228.90      193.22      3.70 o 
  14   1  16        3.74        6.53      1.43 o 
  15   1  16       52.16       41.88      2.29 o 
  16   1  16       26.21       29.67      2.29 o 
  17   1  16       20.30       22.08      2.25 o 
  18   1  16      222.36      232.70      5.56 o 
  19   1  16       19.66       27.46      2.67 o 
   0   2  16     1951.32     1964.78     15.40 o 
   1   2  16       21.03       26.16      0.68 o 
   2   2  16     3095.10     3217.81     15.65 o 
   3   2  16       51.31       56.76      1.10 o 
   4   2  16      191.40      230.90      2.82 o 
   5   2  16      155.12      157.10      2.27 o 
   6   2  16      980.47      915.39      7.04 o 
   7   2  16      849.77      808.85      7.18 o 
   8   2  16       64.51       59.46      2.37 o 
   9   2  16      530.20      477.15      5.32 o 
  10   2  16       12.09        9.14      1.22 o 
  11   2  16      214.01      181.56      3.18 o 
  12   2  16       29.93       29.78      1.76 o 
  13   2  16       40.46       44.00      2.07 o 
  14   2  16        4.29        7.20      1.33 o 
  15   2  16      133.24      136.14      3.40 o 
  16   2  16      303.18      311.96      5.67 o 
  17   2  16      496.91      485.75      7.79 o 
  18   2  16      234.76      248.29      5.78 o 
  19   2  16      190.21      198.53      5.64 o 
   1   3  16     1963.63     1902.76     13.26 o 
   2   3  16      890.14      849.50      7.48 o 
   3   3  16     1168.84     1076.65      8.97 o 
   4   3  16        0.15        4.10      0.90 o 
   5   3  16     1098.56      994.04      8.60 o 
   6   3  16      212.19      193.74      3.47 o 
   7   3  16      164.03      156.34      3.09 o 
   8   3  16     1043.86      946.82      9.22 o 
   9   3  16      379.93      332.88      5.37 o 
  10   3  16     1369.36     1273.02     11.02 o 
  11   3  16       10.41       12.90      1.49 o 
  12   3  16      138.81      145.06      3.32 o 
  13   3  16       51.68       57.10      2.41 o 
  14   3  16        2.67        4.58      1.40 o 
  15   3  16      257.84      248.24      4.98 o 
  16   3  16        5.80        6.66      1.93 o 
  17   3  16       17.56       18.85      2.37 o 
  18   3  16        3.65        7.73      2.11 o 
   0   4  16      402.50      369.51      7.25 o 
   1   4  16       25.48       23.42      1.63 o 
   2   4  16      539.18      525.39      5.74 o 
   3   4  16       37.30       34.97      1.93 o 
   4   4  16      142.59      133.57      3.39 o 
   5   4  16       51.70       53.80      2.43 o 
   6   4  16       25.96       25.66      1.84 o 
   7   4  16      178.59      165.44      3.50 o 
   8   4  16        7.04        7.43      1.35 o 
   9   4  16      142.52      123.26      3.20 o 
  10   4  16       23.68       21.27      2.26 o 
  11   4  16      129.64      132.83      3.50 o 
  12   4  16       64.10       64.92      2.72 o 
  13   4  16       84.14       90.29      3.04 o 
  14   4  16       10.61       14.68      2.07 o 
  15   4  16        5.61        8.99      1.98 o 
  16   4  16       40.04       47.66      2.99 o 
  17   4  16       81.02       83.72      4.09 o 
   1   5  16        0.00        3.02      1.16 o 
   2   5  16      153.84      147.79      3.91 o 
   3   5  16        0.95        2.18      1.36 o 
   4   5  16      179.48      180.73      4.66 o 
   5   5  16      174.37      157.41      4.44 o 
   6   5  16      932.37      880.78     10.95 o 
   7   5  16       33.57       28.98      2.23 o 
   8   5  16      273.24      247.87      5.16 o 
   9   5  16      105.76      106.55      3.43 o 
  10   5  16      174.36      164.90      3.93 o 
  11   5  16        7.88       10.39      1.94 o 
  12   5  16      350.43      359.46      5.96 o 
  13   5  16      159.50      153.03      4.55 o 
  14   5  16       10.30       14.64      2.21 o 
  15   5  16        3.40        9.91      2.18 o 
  16   5  16       71.50       82.28      4.07 o 
   0   6  16      520.75      524.55     10.98 o 
   1   6  16       18.68       19.11      2.04 o 
   2   6  16       52.25       52.95      2.91 o 
   3   6  16       16.70       13.34      2.07 o 
   4   6  16        6.21        9.07      1.95 o 
   5   6  16        0.07       -1.24      1.71 o 
   6   6  16        3.84        8.00      1.91 o 
   7   6  16       20.93       18.44      2.41 o 
   8   6  16       15.04       11.06      2.01 o 
   9   6  16      136.40      130.84      4.16 o 
  10   6  16        4.19        5.33      1.89 o 
  11   6  16       84.44       80.69      3.66 o 
  12   6  16       30.82       37.41      2.82 o 
  13   6  16       35.74       43.14      3.36 o 
  14   6  16        6.70        6.40      2.54 o 
   1   7  16       64.03       65.87      4.95 o 
   2   7  16      118.78      116.26      4.57 o 
   3   7  16       65.46       70.35      3.82 o 
   4   7  16      403.93      413.97      8.21 o 
   5   7  16      125.64      124.14      4.78 o 
   6   7  16        0.02        4.77      2.08 o 
   7   7  16      160.20      158.23      5.37 o 
   8   7  16      175.29      179.05      5.36 o 
   9   7  16        0.39        6.09      2.05 o 
  10   7  16       21.34       19.78      2.54 o 
  11   7  16      267.38      250.18      7.30 o 
  12   7  16        0.26        4.60      3.69 o 
   0   8  16       77.12       89.43      9.21 o 
   1   8  16       44.05       44.32      4.65 o 
   2   8  16        8.66        6.06      3.37 o 
   3   8  16       54.08       53.33      3.98 o 
   4   8  16       15.19       19.90      2.98 o 
   5   8  16       12.57       15.32      3.90 o 
   6   8  16        0.17        4.19      2.35 o 
   7   8  16       12.15       10.76      2.89 o 
   8   8  16      214.01      234.02      8.46 o 
   1   1  17       78.34       85.81      1.25 o 
   2   1  17       55.50       68.33      1.12 o 
   3   1  17      185.16      187.99      1.98 o 
   4   1  17      455.88      417.56      3.30 o 
   5   1  17      215.96      222.49      2.68 o 
   6   1  17        8.56        7.60      0.77 o 
   7   1  17       56.68       52.17      1.60 o 
   8   1  17      442.47      383.59      4.45 o 
   9   1  17       11.56       14.34      1.24 o 
  10   1  17       85.21       69.64      2.14 o 
  11   1  17       72.80       67.46      2.24 o 
  12   1  17        0.12        2.04      1.09 o 
  13   1  17        0.82        0.19      1.11 o 
  14   1  17        5.37        8.38      1.48 o 
  15   1  17       12.48       11.12      1.68 o 
  16   1  17      100.87      108.97      3.39 o 
  17   1  17       27.50       26.04      2.35 o 
  18   1  17      187.15      179.51      5.71 o 
  19   1  17      104.21      115.59      4.56 o 
   0   2  17     1478.82     1389.79     12.16 o 
   1   2  17       38.00       53.35      1.19 o 
   2   2  17      235.51      239.22      2.56 o 
   3   2  17       88.96       96.85      1.58 o 
   4   2  17     1634.45     1503.54     10.53 o 
   5   2  17       82.59       91.36      1.79 o 
   6   2  17       87.63       83.94      2.10 o 
   7   2  17      705.49      688.65      7.08 o 
   8   2  17        0.42        2.86      0.97 o 
   9   2  17      161.59      152.32      2.88 o 
  10   2  17       59.72       58.27      2.05 o 
  11   2  17       57.91       68.34      2.29 o 
  12   2  17       83.92       90.72      2.56 o 
  13   2  17       22.00       22.33      1.79 o 
  14   2  17       27.36       35.20      2.03 o 
  15   2  17      312.28      306.78      4.90 o 
  16   2  17       85.20       92.13      3.93 o 
  17   2  17        3.01        9.19      1.94 o 
  18   2  17       18.99       28.20      2.94 o 
   1   3  17       70.03       88.23      2.17 o 
   2   3  17      649.80      584.46      6.44 o 
   3   3  17      206.01      190.71      3.73 o 
   4   3  17      551.52      552.10      5.95 o 
   5   3  17        2.88        1.91      0.95 o 
   6   3  17      551.37      512.88      5.78 o 
   7   3  17       51.68       59.09      2.19 o 
   8   3  17       47.99       43.28      2.04 o 
   9   3  17       21.78       25.01      1.75 o 
  10   3  17       92.81       93.46      3.01 o 
  11   3  17       44.85       47.99      2.38 o 
  12   3  17        3.57        6.56      1.37 o 
  13   3  17       15.38       16.15      1.69 o 
  14   3  17        0.01        4.90      1.76 o 
  15   3  17       13.52       16.65      2.05 o 
  16   3  17        5.37       10.39      2.06 o 
  17   3  17        0.63        4.38      1.93 o 
  18   3  17       30.23       30.54      2.82 o 
   0   4  17      801.50      772.14     11.56 o 
   1   4  17      347.52      325.97      4.84 o 
   2   4  17       34.37       38.12      2.05 o 
   3   4  17      259.36      253.44      5.20 o 
   4   4  17        4.88        6.13      1.41 o 
   5   4  17      393.88      368.37      5.63 o 
   6   4  17      113.24      108.04      3.05 o 
   7   4  17      214.63      200.75      4.06 o 
   8   4  17       60.56       60.39      2.59 o 
   9   4  17      183.02      176.36      3.91 o 
  10   4  17        2.75        5.46      1.41 o 
  11   4  17      164.09      148.32      3.69 o 
  12   4  17       26.12       30.97      2.21 o 
  13   4  17       14.34       17.03      1.88 o 
  14   4  17      346.79      348.61      5.70 o 
  15   4  17       69.77       79.68      3.48 o 
  16   4  17       25.62       26.54      2.60 o 
  17   4  17        3.78        8.77      2.18 o 
   1   5  17        8.44        6.51      1.54 o 
   2   5  17       62.73       63.12      2.84 o 
   3   5  17       25.20       26.40      2.14 o 
   4   5  17       25.50       23.71      2.81 o 
   5   5  17      153.25      152.72      4.56 o 
   6   5  17       48.80       49.21      2.80 o 
   7   5  17       81.90       78.87      4.07 o 
   8   5  17       71.13       65.32      2.91 o 
   9   5  17       25.61       30.11      2.35 o 
  10   5  17      135.71      127.73      3.81 o 
  11   5  17       49.63       50.57      2.69 o 
  12   5  17      523.05      513.24      7.27 o 
  13   5  17       18.10       21.93      2.26 o 
  14   5  17       11.11       13.97      2.13 o 
  15   5  17        9.40       16.02      2.44 o 
  16   5  17      202.96      208.01      6.74 o 
   0   6  17      493.90      482.33     10.62 o 
   1   6  17       91.48      100.25      3.90 o 
   2   6  17       70.02       77.54      3.40 o 
   3   6  17      143.21      142.67      4.54 o 
   4   6  17       37.22       35.91      2.81 o 
   5   6  17        4.69       10.62      2.07 o 
   6   6  17      265.80      246.56      6.67 o 
   7   6  17        0.00        4.07      1.86 o 
   8   6  17      166.60      165.56      4.65 o 
   9   6  17      118.14      119.56      4.08 o 
  10   6  17      222.30      224.95      5.29 o 
  11   6  17       10.55       14.41      2.21 o 
  12   6  17      177.06      175.93      4.91 o 
  13   6  17        9.05        9.91      2.36 o 
  14   6  17        0.30        7.45      2.17 o 
   1   7  17       12.59        7.38      2.59 o 
   2   7  17      316.60      298.50      7.61 o 
   3   7  17       42.92       41.58      3.22 o 
   4   7  17      216.60      212.64      6.22 o 
   5   7  17        0.94        3.27      2.06 o 
   6   7  17       34.97       28.96      2.97 o 
   7   7  17        5.51       11.56      2.36 o 
   8   7  17       30.46       25.60      2.70 o 
   9   7  17       73.74       72.14      3.72 o 
  10   7  17       12.86       19.39      2.63 o 
  11   7  17       28.06       33.03      3.09 o 
   0   8  17      130.72      141.29     14.31 o 
   1   8  17       50.15       58.47      5.35 o 
   2   8  17       48.39       51.24      4.91 o 
   3   8  17       86.31       79.94      5.28 o 
   4   8  17       10.98       12.69      2.74 o 
   5   8  17       27.12       33.25      3.18 o 
   6   8  17        3.59        3.45      2.41 o 
   7   8  17      102.14       92.97      5.40 o 
   8   8  17       53.57       50.55      4.35 o 
   0   0  18     1825.99     1958.99     26.49 o 
   1   0  18       67.49       69.31      2.23 o 
   2   0  18      196.31      218.01      3.48 o 
   3   0  18       21.58       15.06      0.93 o 
   4   0  18      187.07      189.70      3.12 o 
   5   0  18      219.40      235.23      4.99 o 
   6   0  18      421.04      431.76      7.17 o 
   7   0  18      150.31      146.65      3.66 o 
   8   0  18        9.35        6.87      1.49 o 
   9   0  18      516.08      508.81      8.10 o 
  10   0  18      220.77      201.34      4.71 o 
  11   0  18     1518.96     1431.24     14.89 o 
  12   0  18      106.10      108.74      4.24 o 
  13   0  18       88.07       77.90      3.90 o 
  14   0  18      413.29      396.86     10.35 o 
  15   0  18      130.63      127.88      5.01 o 
  16   0  18      130.55      125.11      5.55 o 
  17   0  18        8.63        8.62      2.64 o 
  18   0  18      105.86      105.51      6.09 o 
  19   0  18      186.05      200.34      7.74 o 
   1   1  18     2392.77     2514.04     13.25 o 
   2   1  18      375.92      409.78      3.07 o 
   3   1  18      755.21      768.17      5.05 o 
   4   1  18      299.34      289.60      2.97 o 
   5   1  18       77.75       93.12      2.20 o 
   6   1  18     2489.97     2280.74     15.78 o 
   7   1  18      259.38      275.29      3.56 o 
   8   1  18      796.61      726.15      6.69 o 
   9   1  18       31.73       32.67      1.66 o 
  10   1  18       33.60       30.06      1.68 o 
  11   1  18       24.47       22.57      1.70 o 
  12   1  18      264.10      254.86      4.04 o 
  13   1  18       23.10       21.92      1.75 o 
  14   1  18      112.66      104.93      3.09 o 
  15   1  18       38.75       34.37      2.27 o 
  16   1  18       28.46       28.24      2.15 o 
  17   1  18       82.67       90.45      3.71 o 
  18   1  18        6.18        7.91      2.05 o 
   0   2  18     1911.18     1932.89     16.02 o 
   1   2  18      785.28      777.21      5.56 o 
   2   2  18      750.17      776.40      5.90 o 
   3   2  18     1445.77     1365.41      9.26 o 
   4   2  18      958.58      938.44      7.29 o 
   5   2  18        7.07        7.79      0.96 o 
   6   2  18     1225.42     1199.02     10.26 o 
   7   2  18      716.16      649.60      6.60 o 
   8   2  18       57.32       56.79      2.41 o 
   9   2  18      611.65      589.59      6.18 o 
  10   2  18       40.99       44.56      1.98 o 
  11   2  18      237.18      214.46      3.76 o 
  12   2  18      215.94      195.64      3.71 o 
  13   2  18       44.06       38.54      2.15 o 
  14   2  18        3.03        6.71      1.49 o 
  15   2  18       14.44       16.52      1.84 o 
  16   2  18        0.35        5.20      1.73 o 
  17   2  18      171.73      183.13      4.76 o 
  18   2  18        2.23       10.11      2.11 o 
   1   3  18      374.55      383.42      4.37 o 
   2   3  18     1968.43     1891.00     13.54 o 
   3   3  18       10.90       17.34      1.48 o 
   4   3  18      289.10      251.20      4.15 o 
   5   3  18      553.96      518.63      5.96 o 
   6   3  18      206.23      207.70      3.58 o 
   7   3  18      315.09      277.41      4.51 o 
   8   3  18      387.51      375.13      5.52 o 
   9   3  18       56.90       59.60      2.32 o 
  10   3  18        7.98        8.56      1.40 o 
  11   3  18        1.81        0.74      1.16 o 
  12   3  18       52.71       51.62      2.36 o 
  13   3  18      325.89      307.04      4.90 o 
  14   3  18        4.64        7.88      1.62 o 
  15   3  18      312.90      317.66      5.46 o 
  16   3  18       87.05       90.37      3.80 o 
  17   3  18        3.42        7.51      2.09 o 
   0   4  18       15.68       18.48      2.23 o 
   1   4  18      210.18      190.43      3.86 o 
   2   4  18       94.80       83.65      3.54 o 
   3   4  18      720.81      664.18      9.56 o 
   4   4  18       13.80       10.41      1.45 o 
   5   4  18      335.17      327.81      5.27 o 
   6   4  18      368.96      363.53      5.43 o 
   7   4  18        0.47        2.77      1.28 o 
   8   4  18       46.71       44.45      2.33 o 
   9   4  18       53.49       54.21      2.52 o 
  10   4  18       52.86       52.10      2.51 o 
  11   4  18       16.04       13.47      1.76 o 
  12   4  18       19.83       19.36      2.03 o 
  13   4  18       21.15       22.35      2.07 o 
  14   4  18       64.92       66.53      3.76 o 
  15   4  18        7.43       10.90      1.97 o 
  16   4  18       32.63       27.28      2.65 o 
  17   4  18       17.34       16.31      3.42 o 
   1   5  18      194.72      161.32      4.31 o 
   2   5  18        6.62        6.22      1.82 o 
   3   5  18      181.82      173.91      4.28 o 
   4   5  18      129.16      130.35      3.98 o 
   5   5  18       26.96       20.91      2.21 o 
   6   5  18       79.53       78.78      3.12 o 
   7   5  18      194.09      182.22      4.19 o 
   8   5  18        8.29        7.48      1.69 o 
   9   5  18       42.77       40.49      2.68 o 
  10   5  18       48.35       46.34      3.04 o 
  11   5  18        2.75        5.29      1.72 o 
  12   5  18       91.17       91.98      3.42 o 
  13   5  18        4.31        6.80      1.72 o 
  14   5  18        3.34        7.96      2.04 o 
  15   5  18       30.82       30.57      2.87 o 
   0   6  18      509.72      468.91     12.02 o 
   1   6  18       57.38       57.73      3.42 o 
   2   6  18        5.52        5.47      1.89 o 
   3   6  18       28.18       31.66      2.66 o 
   4   6  18      415.99      392.54      7.47 o 
   5   6  18      177.22      172.94      6.01 o 
   6   6  18        9.03        7.86      2.00 o 
   7   6  18       22.98       28.95      2.55 o 
   8   6  18      764.88      759.71     10.25 o 
   9   6  18      508.85      503.91      7.85 o 
  10   6  18       44.44       43.61      2.95 o 
  11   6  18      354.78      353.56      6.89 o 
  12   6  18      111.49      120.34      5.17 o 
  13   6  18        2.69       11.10      2.36 o 
   1   7  18      209.35      202.00      6.75 o 
   2   7  18      286.13      270.05      9.30 o 
   3   7  18       84.39       89.59      4.19 o 
   4   7  18     1209.46     1169.57     15.27 o 
   5   7  18       52.37       54.79      3.42 o 
   6   7  18      216.90      207.89      7.20 o 
   7   7  18      142.07      155.51      5.10 o 
   8   7  18        0.10        1.39      1.77 o 
   9   7  18        0.72        4.33      2.08 o 
  10   7  18      193.43      199.34      5.68 o 
  11   7  18       65.63       59.95      3.75 o 
   0   8  18      396.37      409.75     23.81 o 
   1   8  18      152.64      149.70      7.23 o 
   2   8  18        7.19        7.16      4.00 o 
   3   8  18      235.26      244.16      8.81 o 
   4   8  18      256.86      258.70      7.58 o 
   5   8  18       18.96       20.36      3.01 o 
   6   8  18        1.23        5.51      2.74 o 
   7   8  18      164.48      159.20      6.44 o 
   1   1  19      679.87      719.44      5.27 o 
   2   1  19     1400.68     1362.80      8.25 o 
   3   1  19     1001.00     1090.79      7.25 o 
   4   1  19      115.31      111.80      1.91 o 
   5   1  19       52.52       68.89      2.16 o 
   6   1  19      956.94      903.18      8.77 o 
   7   1  19      313.68      308.92      4.41 o 
   8   1  19       46.64       44.87      1.90 o 
   9   1  19       58.25       57.83      2.01 o 
  10   1  19       57.53       57.48      2.10 o 
  11   1  19       26.06       29.09      1.77 o 
  12   1  19       13.58       11.23      1.67 o 
  13   1  19        8.96        7.75      1.49 o 
  14   1  19       59.14       59.65      2.63 o 
  15   1  19       81.61       76.92      2.92 o 
  16   1  19       93.12       97.55      3.30 o 
  17   1  19       58.81       60.31      3.07 o 
  18   1  19        0.53        5.53      1.99 o 
   0   2  19      441.87      416.37      6.16 o 
   1   2  19      240.77      235.15      3.14 o 
   2   2  19      165.64      156.06      2.39 o 
   3   2  19      168.12      140.16      2.43 o 
   4   2  19      726.62      656.49      6.58 o 
   5   2  19       49.59       52.84      1.88 o 
   6   2  19       32.55       35.16      1.86 o 
   7   2  19       95.82       77.24      2.57 o 
   8   2  19       15.92        8.96      1.25 o 
   9   2  19      103.25       88.83      2.49 o 
  10   2  19      205.23      193.58      3.50 o 
  11   2  19      139.32      133.25      3.08 o 
  12   2  19        4.44        6.73      1.38 o 
  13   2  19       16.08       20.56      1.76 o 
  14   2  19      122.00      119.98      3.26 o 
  15   2  19        5.87        9.70      1.74 o 
  16   2  19       22.66       24.28      2.28 o 
  17   2  19        6.36       12.25      2.16 o 
  18   2  19      112.34      120.53      4.51 o 
   1   3  19       43.85       54.30      1.60 o 
   2   3  19      909.47      896.66      8.84 o 
   3   3  19        0.57        1.22      1.04 o 
   4   3  19      158.27      128.24      3.13 o 
   5   3  19        4.60        4.71      1.22 o 
   6   3  19      119.46      110.20      2.59 o 
   7   3  19        3.07        3.83      1.15 o 
   8   3  19        6.03        3.98      1.25 o 
   9   3  19       65.25       64.90      2.41 o 
  10   3  19       94.08       95.45      2.82 o 
  11   3  19       66.07       62.84      2.43 o 
  12   3  19        3.39        5.33      1.39 o 
  13   3  19        3.32        5.38      1.48 o 
  14   3  19        3.87        6.47      1.56 o 
  15   3  19        3.28       10.26      1.82 o 
  16   3  19        7.12        8.74      1.98 o 
  17   3  19       14.75       17.15      2.55 o 
   0   4  19       30.34       31.36      2.66 o 
   1   4  19        0.07       -0.79      1.22 o 
   2   4  19       58.08       50.62      2.70 o 
   3   4  19       39.05       44.21      2.56 o 
   4   4  19        0.08        1.92      1.30 o 
   5   4  19      178.23      166.99      3.64 o 
   6   4  19       81.27       75.90      2.73 o 
   7   4  19       12.49       13.49      1.62 o 
   8   4  19        9.58        9.00      1.88 o 
   9   4  19       12.84       12.20      1.66 o 
  10   4  19       48.37       44.54      2.35 o 
  11   4  19        6.33        7.01      1.57 o 
  12   4  19        1.62        4.00      1.50 o 
  13   4  19        4.70        9.42      1.70 o 
  14   4  19      163.39      168.51      4.12 o 
  15   4  19       21.45       18.56      2.39 o 
  16   4  19       21.41       23.78      2.62 o 
   1   5  19       28.36       30.19      2.35 o 
   2   5  19       19.64       20.76      2.36 o 
   3   5  19      100.97       91.16      3.92 o 
   4   5  19        3.30        2.23      1.44 o 
   5   5  19       72.44       69.00      3.00 o 
   6   5  19      157.31      161.72      4.07 o 
   7   5  19        9.00       10.23      1.69 o 
   8   5  19       13.89       12.71      1.81 o 
   9   5  19       28.93       27.32      2.45 o 
  10   5  19       86.01       87.04      3.35 o 
  11   5  19        0.36        0.66      1.55 o 
  12   5  19       33.04       37.96      2.65 o 
  13   5  19       67.36       64.83      2.98 o 
  14   5  19        3.79        5.50      1.97 o 
  15   5  19        6.84       10.45      2.73 o 
   0   6  19       50.94       39.05      4.32 o 
   1   6  19       13.02       13.62      2.32 o 
   2   6  19        3.81        4.93      1.92 o 
   3   6  19      425.38      419.41      8.71 o 
   4   6  19        0.44        3.08      2.29 o 
   5   6  19      656.40      649.27     10.13 o 
   6   6  19       18.17       16.56      2.13 o 
   7   6  19       11.44       13.60      2.13 o 
   8   6  19        7.55       10.91      2.10 o 
   9   6  19       39.58       43.95      3.94 o 
  10   6  19       39.55       38.60      2.83 o 
  11   6  19       22.31       20.87      2.52 o 
  12   6  19        1.57        4.49      2.50 o 
  13   6  19      112.49      102.61      4.47 o 
   1   7  19       26.22       25.48      3.17 o 
   2   7  19       32.77       35.38      3.84 o 
   3   7  19       37.50       37.78      3.61 o 
   4   7  19       15.01       19.64      2.62 o 
   5   7  19       74.54       83.89      4.04 o 
   6   7  19        0.71        1.91      1.85 o 
   7   7  19       77.21       81.71      3.78 o 
   8   7  19      106.79      110.59      4.83 o 
   9   7  19       18.81       20.51      2.53 o 
  10   7  19        0.39        7.68      2.13 o 
  11   7  19       60.86       56.77      5.26 o 
   0   8  19        0.09        7.03      5.22 o 
   1   8  19        7.76        9.14      3.61 o 
   2   8  19       62.80       65.41      5.98 o 
   3   8  19        2.30        3.77      2.92 o 
   4   8  19       44.18       51.69      4.30 o 
   5   8  19       14.67       21.59      3.68 o 
   6   8  19       24.84       21.96      3.18 o 
   7   8  19      178.16      181.01      5.77 o 
   0   0  20      111.20       95.39      3.88 o 
   1   0  20       75.97       74.39      2.30 o 
   2   0  20      108.82      129.21      2.79 o 
   3   0  20        1.79        5.11      0.99 o 
   4   0  20      160.70      112.09      2.68 o 
   5   0  20      509.79      549.78      8.40 o 
   6   0  20       31.59       46.32      2.89 o 
   7   0  20      356.06      339.61      7.65 o 
   8   0  20     1416.66     1337.97     14.29 o 
   9   0  20       29.04       27.87      2.37 o 
  10   0  20      156.56      169.06      4.38 o 
  11   0  20      342.82      322.01      6.27 o 
  12   0  20      751.51      742.48     11.26 o 
  13   0  20      111.90      120.56      4.64 o 
  14   0  20       33.99       27.90      3.18 o 
  15   0  20        0.02        0.99      2.06 o 
  16   0  20        3.16        4.16      2.19 o 
  17   0  20       39.04       44.63      3.75 o 
  18   0  20       89.16      106.94      9.60 o 
   1   1  20      945.44      943.30      6.50 o 
   2   1  20      127.80      127.56      1.87 o 
   3   1  20        1.61        1.85      0.61 o 
   4   1  20     1011.80     1048.33      7.79 o 
   5   1  20        4.93       11.36      1.39 o 
   6   1  20      107.17      107.61      2.84 o 
   7   1  20       29.42       22.47      1.30 o 
   8   1  20      160.30      160.28      2.77 o 
   9   1  20      329.78      334.92      4.35 o 
  10   1  20       17.65       25.15      1.71 o 
  11   1  20      489.55      449.96      5.54 o 
  12   1  20       12.78       12.11      1.51 o 
  13   1  20       13.90       13.97      1.67 o 
  14   1  20       95.67       97.19      3.17 o 
  15   1  20        3.15        5.52      1.58 o 
  16   1  20       35.66       38.43      2.45 o 
  17   1  20        0.49        4.26      1.65 o 
  18   1  20       34.41       36.54      2.81 o 
   0   2  20      834.29      803.58      9.52 o 
   1   2  20        6.69        2.95      0.84 o 
   2   2  20       10.32       11.31      0.96 o 
   3   2  20        1.78        1.55      0.90 o 
   4   2  20      167.59      155.70      3.15 o 
   5   2  20       35.52       37.59      2.07 o 
   6   2  20       21.74       18.10      1.46 o 
   7   2  20      222.40      200.73      3.97 o 
   8   2  20      446.88      421.98      5.16 o 
   9   2  20      241.13      232.46      3.89 o 
  10   2  20       74.11       78.12      2.44 o 
  11   2  20       10.85       10.73      1.43 o 
  12   2  20       35.72       36.85      2.07 o 
  13   2  20      323.51      331.19      4.90 o 
  14   2  20       99.33      105.25      3.22 o 
  15   2  20      326.27      312.86      5.40 o 
  16   2  20      132.50      134.17      3.84 o 
  17   2  20      149.79      146.08      4.77 o 
  18   2  20       51.80       54.45      4.33 o 
   1   3  20      461.48      459.51      5.12 o 
   2   3  20     3036.89     2929.17     22.29 o 
   3   3  20     1467.02     1493.20     13.46 o 
   4   3  20     1488.86     1404.69     12.97 o 
   5   3  20     1011.83      968.19     10.31 o 
   6   3  20      218.69      221.41      4.42 o 
   7   3  20        5.09        4.72      1.15 o 
   8   3  20        4.56        4.31      1.23 o 
   9   3  20      208.01      197.10      3.92 o 
  10   3  20      793.41      763.78      8.36 o 
  11   3  20      386.13      376.46      5.25 o 
  12   3  20       51.69       48.10      2.32 o 
  13   3  20      630.24      625.26      7.35 o 
  14   3  20       57.10       60.19      2.91 o 
  15   3  20      116.47      123.41      3.59 o 
  16   3  20       11.12       12.94      2.20 o 
  17   3  20        9.73       14.80      2.35 o 
   0   4  20       19.18       20.56      3.57 o 
   1   4  20        9.79        7.83      1.69 o 
   2   4  20      201.17      194.11      4.62 o 
   3   4  20       11.25        6.86      1.55 o 
   4   4  20      531.39      526.86      7.31 o 
   5   4  20       62.85       65.48      3.22 o 
   6   4  20       63.17       58.44      2.29 o 
   7   4  20       99.08       86.67      2.84 o 
   8   4  20       11.41       10.90      1.67 o 
   9   4  20       21.35       19.30      2.04 o 
  10   4  20        2.93        5.16      1.43 o 
  11   4  20      310.10      298.54      5.19 o 
  12   4  20       54.74       58.73      2.70 o 
  13   4  20      550.04      531.96      7.16 o 
  14   4  20      249.04      247.37      4.91 o 
  15   4  20      105.54      121.91      4.47 o 
  16   4  20      128.90      129.49      4.70 o 
   1   5  20      272.91      277.83      6.20 o 
   2   5  20      294.44      282.29      6.30 o 
   3   5  20      535.41      522.50      8.85 o 
   4   5  20        0.85        3.78      1.83 o 
   5   5  20       40.64       41.27      2.46 o 
   6   5  20      489.39      464.25      7.27 o 
   7   5  20      249.36      239.15      4.79 o 
   8   5  20       65.32       64.83      3.10 o 
   9   5  20       33.92       38.23      2.67 o 
  10   5  20      262.40      255.32      5.14 o 
  11   5  20        3.60        4.00      1.69 o 
  12   5  20       34.70       34.09      2.60 o 
  13   5  20       67.04       71.80      3.58 o 
  14   5  20      203.28      199.18      5.43 o 
  15   5  20        0.08        1.97      2.94 o 
   0   6  20       14.16        8.67      2.94 o 
   1   6  20       23.65       24.99      2.93 o 
   2   6  20       52.83       61.87      3.64 o 
   3   6  20       11.98       10.51      2.46 o 
   4   6  20        8.81       11.49      2.73 o 
   5   6  20      230.52      242.88      5.86 o 
   6   6  20      269.91      253.80      5.42 o 
   7   6  20       64.48       67.15      4.10 o 
   8   6  20       26.87       25.34      2.50 o 
   9   6  20        0.05        4.63      1.86 o 
  10   6  20       52.25       44.54      2.97 o 
  11   6  20       27.91       36.91      2.97 o 
  12   6  20       21.58       19.84      2.54 o 
  13   6  20       91.40       92.97      4.10 o 
   1   7  20       50.57       52.65      4.05 o 
   2   7  20       23.93       24.55      3.99 o 
   3   7  20       65.59       68.53      5.19 o 
   4   7  20       24.15       31.19      3.50 o 
   5   7  20      107.52      108.21      5.45 o 
   6   7  20      230.72      222.13      5.60 o 
   7   7  20        1.80        7.48      2.55 o 
   8   7  20       64.34       60.25      3.42 o 
   9   7  20      127.18      132.18      4.80 o 
  10   7  20      104.76      100.36      4.81 o 
   0   8  20       92.50       85.63      9.69 o 
   1   8  20        8.32        7.33      3.74 o 
   2   8  20       38.37       39.27      5.49 o 
   3   8  20        1.40        2.88      2.91 o 
   4   8  20       96.61       94.26      5.76 o 
   5   8  20       64.84       76.43      5.37 o 
   6   8  20      153.83      141.07      6.00 o 
   1   1  21      469.54      535.53      4.64 o 
   2   1  21      233.96      195.08      2.52 o 
   3   1  21       27.79       32.16      1.27 o 
   4   1  21        0.00        3.65      0.91 o 
   5   1  21       28.74       43.01      2.11 o 
   6   1  21      284.59      264.76      4.33 o 
   7   1  21       15.96       13.90      1.42 o 
   8   1  21      753.29      705.56      7.05 o 
   9   1  21       47.81       49.75      1.82 o 
  10   1  21      267.35      247.25      4.32 o 
  11   1  21        0.01        1.52      1.14 o 
  12   1  21       10.35        8.42      1.43 o 
  13   1  21       20.41       18.88      1.76 o 
  14   1  21        0.02        1.35      1.37 o 
  15   1  21        9.08        9.26      1.74 o 
  16   1  21        0.60        4.34      1.66 o 
  17   1  21        6.82       10.53      1.87 o 
  18   1  21      122.26      127.96      5.50 o 
   0   2  21       65.53       84.94      2.94 o 
   1   2  21      114.90      105.30      2.23 o 
   2   2  21       78.35       63.94      2.10 o 
   3   2  21       10.70       12.60      1.35 o 
   4   2  21       67.59       68.03      2.41 o 
   5   2  21      561.98      543.00      7.59 o 
   6   2  21       40.89       30.56      2.21 o 
   7   2  21        0.00        2.71      1.15 o 
   8   2  21        4.82        5.99      1.25 o 
   9   2  21       21.66       19.21      1.48 o 
  10   2  21       48.33       58.33      2.19 o 
  11   2  21      563.42      537.93      6.28 o 
  12   2  21       20.30       20.54      1.72 o 
  13   2  21      196.00      191.27      3.91 o 
  14   2  21      298.86      293.62      4.95 o 
  15   2  21      173.47      174.41      4.12 o 
  16   2  21        7.03       13.92      1.91 o 
  17   2  21        5.49       13.45      2.15 o 
   1   3  21        0.66        2.69      1.10 o 
   2   3  21      221.09      200.30      4.52 o 
   3   3  21       85.59       83.12      3.07 o 
   4   3  21        0.23        3.10      1.09 o 
   5   3  21       93.41       89.10      2.85 o 
   6   3  21       25.60       23.31      1.99 o 
   7   3  21        6.81        6.35      1.47 o 
   8   3  21        6.48        7.09      1.44 o 
   9   3  21        0.62        0.71      1.20 o 
  10   3  21       19.94       17.50      1.79 o 
  11   3  21        1.09        4.51      1.40 o 
  12   3  21      292.67      284.50      4.67 o 
  13   3  21        0.24        6.39      1.52 o 
  14   3  21       18.77       20.42      1.98 o 
  15   3  21       11.26       11.70      2.03 o 
  16   3  21      228.04      229.60      7.34 o 
  17   3  21       14.73       13.25      3.65 o 
   0   4  21      252.26      264.55      7.10 o 
   1   4  21       93.68      100.08      3.16 o 
   2   4  21       45.22       39.81      2.25 o 
   3   4  21      124.92      121.82      3.45 o 
   4   4  21       84.84       85.93      4.76 o 
   5   4  21       67.04       65.62      2.86 o 
   6   4  21        7.96        5.24      1.50 o 
   7   4  21      126.21      125.69      4.04 o 
   8   4  21       50.52       49.42      2.46 o 
   9   4  21       23.40       21.11      1.96 o 
  10   4  21       39.46       45.07      2.84 o 
  11   4  21      181.45      177.55      4.05 o 
  12   4  21      116.69      116.68      3.48 o 
  13   4  21       30.25       32.31      2.31 o 
  14   4  21        0.03        3.55      1.60 o 
  15   4  21       51.84       49.80      2.84 o 
  16   4  21       34.57       32.80      4.31 o 
   1   5  21      137.50      132.58      4.50 o 
   2   5  21      110.06      115.46      4.37 o 
   3   5  21       42.36       42.08      3.07 o 
   4   5  21        3.23        5.69      1.85 o 
   5   5  21       17.06       15.45      2.27 o 
   6   5  21       27.28       26.83      1.91 o 
   7   5  21        0.16        3.64      1.44 o 
   8   5  21        0.06        0.66      1.50 o 
   9   5  21       72.03       67.29      3.17 o 
  10   5  21       56.09       53.24      2.83 o 
  11   5  21        0.00        2.99      1.63 o 
  12   5  21       70.53       69.06      3.27 o 
  13   5  21       78.85       79.10      3.46 o 
  14   5  21       32.34       33.48      2.67 o 
   0   6  21      174.42      160.92      8.75 o 
   1   6  21       33.26       34.15      3.29 o 
   2   6  21        0.06        1.25      1.90 o 
   3   6  21        9.00        8.98      2.46 o 
   4   6  21       17.55       18.43      3.84 o 
   5   6  21      210.25      212.70      5.51 o 
   6   6  21      337.40      324.75      6.02 o 
   7   6  21        0.00        3.90      1.69 o 
   8   6  21       27.83       32.28      3.23 o 
   9   6  21       14.18       11.68      2.80 o 
  10   6  21       35.26       32.27      2.66 o 
  11   6  21       96.70      106.21      4.13 o 
  12   6  21      217.81      214.81      5.50 o 
   1   7  21       10.31        7.69      5.06 o 
   2   7  21      313.18      285.80      8.43 o 
   3   7  21       68.01       61.73      4.31 o 
   4   7  21       23.21       25.83      3.61 o 
   5   7  21       30.58       27.27      3.15 o 
   6   7  21        0.52        7.98      2.30 o 
   7   7  21        0.97        3.35      1.83 o 
   8   7  21        1.21        8.93      1.96 o 
   9   7  21        2.69        8.39      2.14 o 
   0   8  21       92.74       93.14     10.08 o 
   1   8  21       75.53       82.59      9.41 o 
   2   8  21       50.14       46.36      5.50 o 
   3   8  21       60.28       68.58      5.72 o 
   4   8  21        0.00       -1.65      2.79 o 
   5   8  21        7.47       15.90      3.46 o 
   0   0  22     2654.30     2535.39     30.06 o 
   1   0  22      663.84      569.93      7.44 o 
   2   0  22       87.25      114.11      2.95 o 
   3   0  22      341.84      239.69      5.25 o 
   4   0  22      408.81      432.98      7.79 o 
   5   0  22     1207.49     1151.60     14.96 o 
   6   0  22     1225.12     1212.86     15.79 o 
   7   0  22     2302.75     2102.57     26.79 o 
   8   0  22      148.88      156.64      4.77 o 
   9   0  22      437.91      445.93      8.26 o 
  10   0  22      232.62      218.13      4.79 o 
  11   0  22       44.84       42.81      2.73 o 
  12   0  22       75.95       73.89      3.66 o 
  13   0  22      333.63      290.68      6.80 o 
  14   0  22        2.40        3.31      2.03 o 
  15   0  22      382.56      369.12      8.22 o 
  16   0  22        7.33        7.29      2.44 o 
  17   0  22        0.73        0.93      2.32 o 
   1   1  22      307.83      322.24      3.73 o 
   2   1  22      197.97      209.67      2.73 o 
   3   1  22     1012.65      968.69      7.96 o 
   4   1  22      367.97      373.52      5.52 o 
   5   1  22      389.92      382.72      5.48 o 
   6   1  22      517.26      520.12      6.14 o 
   7   1  22        6.38        6.85      1.35 o 
   8   1  22      196.83      198.74      3.89 o 
   9   1  22       60.17       56.32      2.12 o 
  10   1  22      246.90      243.05      4.13 o 
  11   1  22       30.31       33.49      2.21 o 
  12   1  22        1.40        3.06      1.24 o 
  13   1  22       10.27       12.18      1.61 o 
  14   1  22       18.27       22.32      1.96 o 
  15   1  22        0.79        4.32      1.58 o 
  16   1  22       37.99       32.69      2.56 o 
  17   1  22       21.99       28.26      2.49 o 
   0   2  22      995.54     1003.44     11.45 o 
   1   2  22       58.73       63.56      1.96 o 
   2   2  22      287.05      275.78      4.33 o 
   3   2  22       86.60       82.76      2.64 o 
   4   2  22      170.56      171.40      3.92 o 
   5   2  22       48.56       50.43      2.61 o 
   6   2  22        0.75        2.07      1.37 o 
   7   2  22       85.49       76.47      2.87 o 
   8   2  22      675.68      667.31      7.54 o 
   9   2  22       70.12       72.96      2.86 o 
  10   2  22       13.38       13.36      1.36 o 
  11   2  22      131.34      128.25      3.14 o 
  12   2  22      121.17      126.24      3.30 o 
  13   2  22       18.84       17.67      1.92 o 
  14   2  22       98.17       91.79      3.14 o 
  15   2  22       26.64       26.89      2.27 o 
  16   2  22      293.53      281.49      5.56 o 
  17   2  22       45.30       49.24      3.26 o 
   1   3  22      147.19      150.10      3.39 o 
   2   3  22        1.20        1.42      1.40 o 
   3   3  22       33.22       33.08      2.35 o 
   4   3  22      717.28      696.86      9.30 o 
   5   3  22        0.23        1.50      1.41 o 
   6   3  22      503.41      477.50      7.05 o 
   7   3  22        0.40        3.98      1.40 o 
   8   3  22        0.01        1.57      1.34 o 
   9   3  22       18.18       18.33      1.95 o 
  10   3  22       81.93       84.79      2.63 o 
  11   3  22       62.81       66.09      2.57 o 
  12   3  22        0.03        4.22      1.42 o 
  13   3  22       14.48       20.69      1.89 o 
  14   3  22      274.16      263.19      4.74 o 
  15   3  22       53.58       49.62      2.65 o 
  16   3  22        1.14        5.05      1.81 o 
   0   4  22       65.65       76.11      3.26 o 
   1   4  22       10.96       11.85      1.48 o 
   2   4  22       16.28       16.64      1.62 o 
   3   4  22       20.25       17.89      1.77 o 
   4   4  22       69.26       69.75      3.69 o 
   5   4  22       18.26       22.81      2.21 o 
   6   4  22      110.14      111.96      3.56 o 
   7   4  22       18.08       21.27      2.27 o 
   8   4  22       35.45       34.12      2.68 o 
   9   4  22       83.00       82.87      2.83 o 
  10   4  22      247.84      247.44      4.75 o 
  11   4  22       80.31       81.65      4.09 o 
  12   4  22        6.52        7.88      1.68 o 
  13   4  22        5.33        4.21      1.60 o 
  14   4  22      213.23      201.69      4.58 o 
  15   4  22        0.02        5.64      1.79 o 
   1   5  22      156.79      161.85      5.39 o 
   2   5  22       16.61       18.69      2.49 o 
   3   5  22       12.67       11.69      2.25 o 
   4   5  22       56.21       60.63      4.09 o 
   5   5  22       67.58       67.94      3.35 o 
   6   5  22      116.99      112.79      3.86 o 
   7   5  22       11.31       10.85      1.99 o 
   8   5  22       10.32        6.88      1.78 o 
   9   5  22        3.74        5.83      1.61 o 
  10   5  22       81.88       72.18      3.03 o 
  11   5  22       64.72       61.48      3.57 o 
  12   5  22        0.34        3.03      1.64 o 
  13   5  22       32.52       38.83      2.76 o 
  14   5  22       40.55       45.17      2.98 o 
   0   6  22      369.40      361.69     12.91 o 
   1   6  22       99.19      113.36      7.81 o 
   2   6  22      190.07      184.02      6.08 o 
   3   6  22       60.25       67.27      4.67 o 
   4   6  22       14.48       13.53      2.34 o 
   5   6  22       75.71       78.09      3.83 o 
   6   6  22       34.06       39.52      3.09 o 
   7   6  22      104.49      114.16      4.53 o 
   8   6  22      154.48      146.22      4.39 o 
   9   6  22       20.66       18.25      2.53 o 
  10   6  22       13.92       13.09      2.11 o 
  11   6  22        7.43       10.41      2.06 o 
  12   6  22      277.05      265.84      5.96 o 
   1   7  22      205.98      208.58      7.40 o 
   2   7  22       34.53       38.88      4.77 o 
   3   7  22      304.85      312.08      8.96 o 
   4   7  22       55.12       62.01      4.48 o 
   5   7  22       63.20       61.95      3.75 o 
   6   7  22      109.67      114.83      4.68 o 
   7   7  22        0.09        4.40      2.31 o 
   8   7  22        0.04        4.77      2.65 o 
   9   7  22        0.53        3.95      1.84 o 
   0   8  22      119.42      133.20     11.64 o 
   1   8  22       43.73       46.16      6.31 o 
   2   8  22      131.74      138.69      8.31 o 
   3   8  22      130.74      146.14      7.60 o 
   4   8  22        2.93        7.47      4.32 o 
   1   1  23      132.25      123.97      2.36 o 
   2   1  23      218.25      216.46      3.29 o 
   3   1  23       41.34       35.31      1.69 o 
   4   1  23        0.33        1.98      0.94 o 
   5   1  23       55.25       42.52      2.54 o 
   6   1  23      144.07      161.68      3.57 o 
   7   1  23       25.49       31.47      2.16 o 
   8   1  23      124.46      140.07      3.40 o 
   9   1  23      127.01      128.37      3.45 o 
  10   1  23      372.23      371.45      5.72 o 
  11   1  23       34.50       35.64      2.05 o 
  12   1  23        5.69       10.17      1.42 o 
  13   1  23       51.83       51.32      2.33 o 
  14   1  23       14.80       17.09      1.93 o 
  15   1  23       17.88       20.40      2.10 o 
  16   1  23        0.07        4.42      1.73 o 
  17   1  23       59.34       62.00      3.19 o 
   0   2  23        7.88       12.78      1.82 o 
   1   2  23      141.04      142.58      2.99 o 
   2   2  23      119.58      114.58      3.03 o 
   3   2  23      366.40      376.90      5.62 o 
   4   2  23        6.16        6.17      1.58 o 
   5   2  23       61.68       55.07      2.98 o 
   6   2  23       43.71       46.30      2.68 o 
   7   2  23       40.59       41.72      3.30 o 
   8   2  23        6.60        7.58      1.58 o 
   9   2  23      131.26      132.66      3.28 o 
  10   2  23       19.03       18.92      1.74 o 
  11   2  23       52.69       58.81      2.64 o 
  12   2  23        0.31        2.14      1.32 o 
  13   2  23       17.41       16.51      1.79 o 
  14   2  23       48.93       49.04      2.50 o 
  15   2  23       59.93       59.03      2.85 o 
  16   2  23       60.48       65.17      3.18 o 
   1   3  23      135.64      137.85      3.67 o 
   2   3  23        0.07        2.37      1.44 o 
   3   3  23      420.27      407.76      6.78 o 
   4   3  23        0.07        3.29      1.53 o 
   5   3  23      125.61      127.00      4.21 o 
   6   3  23       30.47       28.51      2.61 o 
   7   3  23       31.70       33.14      2.08 o 
   8   3  23      167.33      174.29      5.04 o 
   9   3  23       86.26       87.26      3.15 o 
  10   3  23       62.77       66.13      2.79 o 
  11   3  23       30.81       32.42      2.29 o 
  12   3  23      308.70      308.30      4.96 o 
  13   3  23        3.04        4.33      1.51 o 
  14   3  23       10.45       12.33      1.88 o 
  15   3  23        1.13        3.39      1.72 o 
  16   3  23      197.85      205.27      5.76 o 
   0   4  23      384.70      387.84     10.35 o 
   1   4  23      223.44      224.18      5.12 o 
   2   4  23       20.65       22.67      2.28 o 
   3   4  23      655.25      644.14      9.27 o 
   4   4  23      101.92      100.33      3.24 o 
   5   4  23       50.90       49.00      2.59 o 
   6   4  23       18.23       17.22      1.90 o 
   7   4  23       33.68       36.58      2.63 o 
   8   4  23        5.88        6.99      2.23 o 
   9   4  23       16.29       15.01      2.18 o 
  10   4  23       26.96       28.37      2.44 o 
  11   4  23       88.95       85.07      2.83 o 
  12   4  23       10.98       10.98      1.71 o 
  13   4  23        2.27        6.21      1.57 o 
  14   4  23       79.59       82.69      3.45 o 
  15   4  23       46.14       52.10      2.86 o 
   1   5  23      192.70      192.37      5.00 o 
   2   5  23      811.28      809.36     10.60 o 
   3   5  23       42.67       53.57      3.00 o 
   4   5  23        5.35        8.76      2.00 o 
   5   5  23       16.88       16.87      2.18 o 
   6   5  23      115.11      121.60      4.02 o 
   7   5  23        0.14        1.91      1.82 o 
   8   5  23        2.91        2.00      1.84 o 
   9   5  23       88.81       88.08      3.81 o 
  10   5  23        3.63        6.38      1.93 o 
  11   5  23       20.64       19.87      1.92 o 
  12   5  23       52.05       54.61      2.85 o 
  13   5  23       76.46       76.30      3.35 o 
   0   6  23       17.46       15.14      4.38 o 
   1   6  23       33.60       29.33      3.60 o 
   2   6  23       36.34       38.77      3.61 o 
   3   6  23       57.46       57.81      3.50 o 
   4   6  23        0.05        1.68      1.89 o 
   5   6  23        8.70        6.63      2.07 o 
   6   6  23      160.62      152.96      4.97 o 
   7   6  23        0.05        9.18      2.13 o 
   8   6  23        0.31        5.77      2.25 o 
   9   6  23       37.62       34.88      3.18 o 
  10   6  23        8.51       10.75      2.33 o 
  11   6  23       32.38       32.49      3.11 o 
   1   7  23        0.31        0.97      2.69 o 
   2   7  23       48.61       46.95      4.36 o 
   3   7  23        6.00        6.73      2.89 o 
   4   7  23       26.36       23.36      3.16 o 
   5   7  23        7.42       10.59      2.30 o 
   6   7  23        3.57        7.31      2.15 o 
   7   7  23        1.79        5.02      2.23 o 
   8   7  23       22.27       18.40      3.11 o 
   0   8  23       61.94       71.58      9.52 o 
   1   8  23        3.97        7.19      3.95 o 
   0   0  24      504.67      431.13      8.64 o 
   1   0  24       12.21       20.50      1.97 o 
   2   0  24       10.89        9.60      1.57 o 
   3   0  24        4.58        3.17      2.09 o 
   4   0  24      202.77      235.51      6.34 o 
   5   0  24       64.11       88.47      3.98 o 
   6   0  24      165.72      188.44      5.53 o 
   7   0  24       64.40       64.92      3.68 o 
   8   0  24     1082.68     1066.93     15.28 o 
   9   0  24       50.66       57.89      3.54 o 
  10   0  24      334.71      331.53      7.46 o 
  11   0  24       60.93       59.80      3.82 o 
  12   0  24      294.35      277.65      7.72 o 
  13   0  24       13.54       15.57      2.29 o 
  14   0  24      130.15      118.91      4.88 o 
  15   0  24        0.69        6.35      2.24 o 
  16   0  24       33.78       39.72      4.20 o 
  17   0  24       79.14       80.93      4.67 o 
   1   1  24      153.40      141.45      2.65 o 
   2   1  24        4.05        7.72      1.26 o 
   3   1  24       22.64       17.50      1.44 o 
   4   1  24      652.32      644.57      8.42 o 
   5   1  24      290.39      270.64      4.52 o 
   6   1  24       69.60       74.13      2.70 o 
   7   1  24       29.95       34.59      2.08 o 
   8   1  24      625.51      599.71      7.22 o 
   9   1  24      362.43      348.76      5.50 o 
  10   1  24        6.73        9.75      1.68 o 
  11   1  24      180.21      182.38      4.42 o 
  12   1  24        1.04        3.40      1.45 o 
  13   1  24       61.04       57.81      2.74 o 
  14   1  24        0.01        1.07      1.38 o 
  15   1  24       13.82       18.07      1.97 o 
  16   1  24        1.78        4.46      1.76 o 
  17   1  24        6.07        8.22      3.06 o 
   0   2  24      354.30      355.61      7.20 o 
   1   2  24       86.45       84.71      2.67 o 
   2   2  24       44.33       46.62      2.32 o 
   3   2  24       75.53       75.14      2.89 o 
   4   2  24      256.93      253.52      4.95 o 
   5   2  24       16.99       16.69      2.15 o 
   6   2  24        1.94        4.40      1.58 o 
   7   2  24      594.05      582.94      8.34 o 
   8   2  24       21.82       22.40      2.19 o 
   9   2  24     1638.73     1574.94     15.21 o 
  10   2  24       21.48       28.63      2.36 o 
  11   2  24      768.17      741.12      8.49 o 
  12   2  24       56.61       58.88      2.72 o 
  13   2  24        4.68        7.27      1.74 o 
  14   2  24       20.70       21.10      1.86 o 
  15   2  24      333.51      355.95      6.15 o 
  16   2  24      120.50      129.77      3.99 o 
   1   3  24      223.19      221.67      4.64 o 
   2   3  24        3.64        5.03      1.45 o 
   3   3  24      140.01      134.32      4.04 o 
   4   3  24        7.19        6.86      1.72 o 
   5   3  24       25.17       21.25      2.41 o 
   6   3  24        9.62       10.46      2.19 o 
   7   3  24      107.05      105.71      4.32 o 
   8   3  24        8.68        9.48      2.51 o 
   9   3  24       12.16       12.50      1.74 o 
  10   3  24       17.61       17.03      1.83 o 
  11   3  24      492.19      493.74      6.92 o 
  12   3  24      329.49      324.33      5.67 o 
  13   3  24      396.92      403.93      6.48 o 
  14   3  24        8.30        9.74      2.05 o 
  15   3  24       33.81       34.92      2.44 o 
   0   4  24       95.03       94.61      5.94 o 
   1   4  24       10.22       12.17      2.54 o 
   2   4  24       70.27       71.81      3.39 o 
   3   4  24       18.89       20.53      2.32 o 
   4   4  24        4.28        5.78      1.90 o 
   5   4  24      127.05      132.69      4.39 o 
   6   4  24      271.02      269.45      6.60 o 
   7   4  24      458.06      443.21      7.31 o 
   8   4  24       63.54       64.45      3.16 o 
   9   4  24      351.20      347.21      6.43 o 
  10   4  24      110.29      107.30      4.17 o 
  11   4  24      163.36      165.54      5.60 o 
  12   4  24        8.79        6.27      1.89 o 
  13   4  24       14.99       15.90      2.28 o 
  14   4  24       14.86       19.20      3.08 o 
   1   5  24      440.54      433.97      7.48 o 
   2   5  24      167.31      158.16      4.44 o 
   3   5  24       35.87       35.08      2.56 o 
   4   5  24       76.43       70.50      3.40 o 
   5   5  24       23.14       26.48      2.82 o 
   6   5  24        9.30       11.60      1.96 o 
   7   5  24      397.18      389.30      7.27 o 
   8   5  24        1.48        6.66      2.02 o 
   9   5  24       27.71       29.44      3.05 o 
  10   5  24       65.28       70.17      3.46 o 
  11   5  24       48.56       47.09      3.06 o 
  12   5  24       20.02       23.14      2.58 o 
  13   5  24       23.35       18.70      2.49 o 
   0   6  24       16.80       18.29      4.35 o 
   1   6  24       70.58       72.48      5.71 o 
   2   6  24       39.56       40.67      3.48 o 
   3   6  24       49.34       53.63      3.66 o 
   4   6  24       51.97       45.94      3.27 o 
   5   6  24      292.65      282.47      6.34 o 
   6   6  24       81.79       85.64      4.03 o 
   7   6  24      536.02      533.32     11.99 o 
   8   6  24       82.72       84.38      4.35 o 
   9   6  24       20.81       18.82      3.56 o 
  10   6  24        1.00        3.34      2.14 o 
  11   6  24        0.52        7.02      2.26 o 
   1   7  24       19.19       18.65      6.45 o 
   2   7  24        2.58        3.15      2.43 o 
   3   7  24       26.67       22.18      3.10 o 
   4   7  24       12.87        9.33      3.56 o 
   5   7  24       14.15       14.42      2.49 o 
   6   7  24        0.24        1.83      2.18 o 
   7   7  24       48.01       52.21      3.80 o 
   1   1  25        3.48        3.06      0.98 o 
   2   1  25      104.23       92.98      2.86 o 
   3   1  25        0.86        3.10      1.11 o 
   4   1  25       44.76       35.30      2.33 o 
   5   1  25      110.93      117.97      3.17 o 
   6   1  25      171.18      159.05      3.67 o 
   7   1  25      288.48      293.28      5.28 o 
   8   1  25      174.65      158.78      3.89 o 
   9   1  25        1.63        3.20      1.50 o 
  10   1  25       17.82       20.85      2.17 o 
  11   1  25      143.44      147.74      4.18 o 
  12   1  25       29.94       29.17      2.54 o 
  13   1  25        4.77        5.68      1.87 o 
  14   1  25        9.52       10.94      1.84 o 
  15   1  25       25.50       26.33      2.33 o 
  16   1  25       74.15       76.27      3.88 o 
   0   2  25       83.64       78.62      3.83 o 
   1   2  25        0.65        2.88      1.29 o 
   2   2  25       23.45       24.95      2.02 o 
   3   2  25        0.13        0.87      1.23 o 
   4   2  25       36.72       33.28      2.45 o 
   5   2  25      129.83      131.34      4.29 o 
   6   2  25       12.37       14.34      2.23 o 
   7   2  25      541.82      520.90      7.45 o 
   8   2  25      234.59      225.37      4.94 o 
   9   2  25       43.13       48.18      3.02 o 
  10   2  25       51.11       57.38      3.19 o 
  11   2  25      220.00      219.04      4.98 o 
  12   2  25      177.92      173.84      4.58 o 
  13   2  25        6.36        8.59      1.67 o 
  14   2  25        5.89       12.19      1.85 o 
  15   2  25      468.70      468.42      7.92 o 
  16   2  25       31.86       37.04      2.86 o 
   1   3  25        7.78        9.34      1.58 o 
   2   3  25      112.61      121.16      3.69 o 
   3   3  25       74.06       78.67      3.40 o 
   4   3  25       90.74       86.45      3.61 o 
   5   3  25      160.82      153.70      4.74 o 
   6   3  25       46.06       44.85      4.18 o 
   7   3  25       13.61        9.97      2.30 o 
   8   3  25       66.81       57.74      3.36 o 
   9   3  25       28.92       36.21      3.73 o 
  10   3  25      134.08      127.44      4.37 o 
  11   3  25       13.26       20.12      1.88 o 
  12   3  25       13.68       15.19      1.92 o 
  13   3  25        9.26       12.71      1.97 o 
  14   3  25        0.79        0.82      1.77 o 
  15   3  25        1.19        6.98      1.97 o 
   0   4  25      493.20      477.48     14.11 o 
   1   4  25       72.82       68.32      3.60 o 
   2   4  25        7.33        1.19      2.00 o 
   3   4  25       26.72       27.82      3.75 o 
   4   4  25       11.51       12.36      2.15 o 
   5   4  25      128.67      129.81      4.42 o 
   6   4  25       38.09       36.94      3.16 o 
   7   4  25       27.06       26.32      2.97 o 
   8   4  25       12.48       13.49      2.46 o 
   9   4  25       24.51       24.68      2.88 o 
  10   4  25       36.54       36.77      2.55 o 
  11   4  25        9.44       15.76      2.06 o 
  12   4  25      137.63      146.24      4.89 o 
  13   4  25       85.03       95.18      4.00 o 
  14   4  25      546.31      547.03      8.99 o 
   1   5  25      544.62      529.90     10.20 o 
   2   5  25      226.09      226.57      7.11 o 
   3   5  25        0.08        2.63      1.92 o 
   4   5  25       11.17        9.76      2.55 o 
   5   5  25       43.31       42.07      2.60 o 
   6   5  25        5.06        7.78      1.70 o 
   7   5  25       17.72       18.98      2.26 o 
   8   5  25       68.16       61.76      3.36 o 
   9   5  25        5.20       11.24      2.07 o 
  10   5  25        5.17        3.97      1.82 o 
  11   5  25       32.75       33.94      3.16 o 
  12   5  25       60.26       58.99      3.66 o 
   0   6  25      207.50      181.83      6.41 o 
   1   6  25        6.03        7.24      2.13 o 
   2   6  25       13.83       16.28      2.30 o 
   3   6  25        4.74        9.88      2.19 o 
   4   6  25      101.10       99.89      4.62 o 
   5   6  25      126.69      134.55      5.03 o 
   6   6  25        0.39        4.24      1.99 o 
   7   6  25        4.42        5.07      2.22 o 
   8   6  25       26.03       22.32      2.80 o 
   9   6  25      392.47      385.93      8.30 o 
  10   6  25        0.14        7.16      2.19 o 
   1   7  25       83.65       86.96      4.79 o 
   2   7  25       31.55       31.68      3.52 o 
   3   7  25       73.26       80.94      4.45 o 
   4   7  25       84.10       81.22      4.94 o 
   5   7  25       19.44       15.57      2.61 o 
   6   7  25        8.47        9.93      2.52 o 
   0   0  26      246.13      278.50      9.11 o 
   1   0  26       86.39       91.30      3.58 o 
   2   0  26      234.67      233.89      5.89 o 
   3   0  26      454.76      417.57      7.49 o 
   4   0  26      131.60      146.29      4.87 o 
   5   0  26      540.08      510.11      9.38 o 
   6   0  26      278.41      276.38      6.87 o 
   7   0  26      326.76      331.79      7.68 o 
   8   0  26      121.36      129.54      5.16 o 
   9   0  26       23.29       28.52      3.03 o 
  10   0  26        0.18        3.29      2.26 o 
  11   0  26       20.06       26.73      3.89 o 
  12   0  26       48.84       56.27      6.37 o 
  13   0  26       99.76       90.68      5.34 o 
  14   0  26       22.45       21.82      3.64 o 
  15   0  26      350.74      352.94     10.39 o 
  16   0  26        1.04        9.53      3.38 o 
   1   1  26       49.98       60.79      2.46 o 
   2   1  26      608.90      574.15      7.57 o 
   3   1  26        8.07        7.53      1.38 o 
   4   1  26        8.35        7.38      1.58 o 
   5   1  26      297.25      291.81      5.16 o 
   6   1  26       83.73       89.59      3.36 o 
   7   1  26      789.68      780.75      8.93 o 
   8   1  26        7.49        6.48      1.65 o 
   9   1  26       37.19       30.07      2.37 o 
  10   1  26      337.81      327.12      5.89 o 
  11   1  26      186.87      187.79      4.64 o 
  12   1  26       61.05       61.13      3.22 o 
  13   1  26       31.28       29.28      2.68 o 
  14   1  26        3.76        5.06      2.06 o 
  15   1  26       10.19       11.10      2.51 o 
  16   1  26        0.44        3.53      2.28 o 
   0   2  26     1339.83     1387.66     19.53 o 
   1   2  26       24.48       31.42      2.23 o 
   2   2  26     1342.06     1368.98     13.78 o 
   3   2  26      269.51      264.83      5.14 o 
   4   2  26       54.03       57.13      3.20 o 
   5   2  26      346.91      317.59      6.59 o 
   6   2  26      426.80      425.75      7.44 o 
   7   2  26      221.70      210.98      5.03 o 
   8   2  26      263.65      261.24      5.65 o 
   9   2  26      103.61      107.33      4.09 o 
  10   2  26      194.97      199.65      5.00 o 
  11   2  26        2.90        4.62      2.24 o 
  12   2  26        0.40        0.70      1.70 o 
  13   2  26       14.18       22.91      2.49 o 
  14   2  26       57.03       54.24      3.42 o 
  15   2  26       37.89       44.74      3.65 o 
   1   3  26     1282.48     1264.15     13.33 o 
   2   3  26      547.41      537.39      8.28 o 
   3   3  26      263.50      267.44      5.75 o 
   4   3  26      480.92      487.47      9.89 o 
   5   3  26      447.38      423.58      8.02 o 
   6   3  26      156.69      158.92      5.08 o 
   7   3  26       22.86       17.35      2.52 o 
   8   3  26       86.24       82.58      3.95 o 
   9   3  26       29.57       26.28      2.73 o 
  10   3  26      416.83      409.05      7.31 o 
  11   3  26       60.67       56.44      3.40 o 
  12   3  26       33.67       33.76      2.97 o 
  13   3  26       59.57       60.78      5.54 o 
  14   3  26        0.82        3.20      2.19 o 
   0   4  26      146.42      139.54      8.01 o 
   1   4  26        8.21        8.44      2.07 o 
   2   4  26      201.41      195.32      5.10 o 
   3   4  26       71.27       75.67      3.99 o 
   4   4  26       24.00       20.89      2.62 o 
   5   4  26      214.98      209.40      5.46 o 
   6   4  26       86.43       81.63      4.22 o 
   7   4  26       15.43       16.84      2.67 o 
   8   4  26       90.34       89.60      4.24 o 
   9   4  26      108.79      115.41      4.77 o 
  10   4  26       20.93       17.71      2.51 o 
  11   4  26       15.04       15.26      2.35 o 
  12   4  26        0.69        3.70      1.73 o 
  13   4  26        3.79        8.95      1.95 o 
   1   5  26        0.79       -1.19      2.25 o 
   2   5  26        1.50        3.50      2.14 o 
   3   5  26        0.21        1.87      2.17 o 
   4   5  26       32.84       34.72      3.40 o 
   5   5  26       13.65       12.65      2.60 o 
   6   5  26        0.33        3.10      2.19 o 
   7   5  26      102.56       98.05      4.84 o 
   8   5  26       91.85       93.23      4.77 o 
   9   5  26      300.64      293.31      6.99 o 
  10   5  26       15.03       13.55      2.05 o 
  11   5  26       29.45       28.98      2.59 o 
  12   5  26        3.21       12.37      2.16 o 
   0   6  26      303.03      298.23     13.66 o 
   1   6  26       40.67       46.19      4.46 o 
   2   6  26      135.56      138.36      6.48 o 
   3   6  26      375.81      375.32      9.73 o 
   4   6  26        4.60        9.67      2.98 o 
   5   6  26      259.80      257.70      5.74 o 
   6   6  26       49.34       52.88      3.14 o 
   7   6  26        0.10        4.25      2.02 o 
   8   6  26       69.17       78.04      5.29 o 
   9   6  26        0.11        5.47      2.07 o 
   1   7  26       39.49       49.79      3.63 o 
   2   7  26      143.28      150.97      8.34 o 
   3   7  26        0.68        5.44      2.35 o 
   4   7  26      507.26      510.73      9.36 o 
   5   7  26        0.35        2.89      2.10 o 
   1   1  27       85.01       82.39      2.88 o 
   2   1  27      145.89      146.09      3.42 o 
   3   1  27      511.40      523.51      8.46 o 
   4   1  27      129.91      131.04      4.54 o 
   5   1  27      436.60      444.43      6.86 o 
   6   1  27      112.77      122.41      3.72 o 
   7   1  27       49.59       56.62      2.69 o 
   8   1  27      102.93      107.20      3.55 o 
   9   1  27      574.27      575.56      7.91 o 
  10   1  27      120.72      127.86      4.02 o 
  11   1  27        8.58        9.92      2.01 o 
  12   1  27        0.00        2.81      1.82 o 
  13   1  27      212.75      202.03      5.60 o 
  14   1  27       39.37       39.64      3.45 o 
  15   1  27       27.40       29.43      3.19 o 
   0   2  27       51.02       69.51      5.76 o 
   1   2  27        0.81        5.13      1.47 o 
   2   2  27        3.25        8.47      1.55 o 
   3   2  27       31.08       40.03      2.40 o 
   4   2  27        9.04        8.71      2.03 o 
   5   2  27       38.58       37.53      2.95 o 
   6   2  27       16.06       20.84      2.29 o 
   7   2  27      154.75      156.41      4.83 o 
   8   2  27       92.48       95.23      4.16 o 
   9   2  27      415.84      412.69      7.39 o 
  10   2  27       52.67       55.05      3.84 o 
  11   2  27        1.71        3.62      1.88 o 
  12   2  27      130.18      124.89      4.49 o 
  13   2  27       48.55       42.84      3.17 o 
  14   2  27        1.34        1.49      2.18 o 
  15   2  27       67.99       72.78      4.28 o 
   1   3  27       13.63       13.87      2.17 o 
   2   3  27       86.39       90.84      3.73 o 
   3   3  27       18.91       21.44      2.54 o 
   4   3  27      169.46      168.83      5.08 o 
   5   3  27       78.79       78.63      3.99 o 
   6   3  27        6.92        6.19      2.14 o 
   7   3  27      160.42      169.93      6.35 o 
   8   3  27       36.32       36.52      3.00 o 
   9   3  27       15.81       14.84      2.31 o 
  10   3  27       33.21       30.55      2.79 o 
  11   3  27       23.93       24.63      2.84 o 
  12   3  27        0.27        1.40      1.99 o 
  13   3  27       84.28       83.94      4.43 o 
  14   3  27        4.50        5.88      2.86 o 
   0   4  27      219.22      228.67      9.94 o 
   1   4  27       21.63       24.33      2.81 o 
   2   4  27        4.63        5.31      1.95 o 
   3   4  27        0.94       -0.64      1.65 o 
   4   4  27       19.59       19.74      2.66 o 
   5   4  27      231.52      229.06      6.92 o 
   6   4  27       42.60       43.45      3.47 o 
   7   4  27       82.53       78.37      5.78 o 
   8   4  27        5.86        3.16      2.08 o 
   9   4  27       40.85       38.56      3.37 o 
  10   4  27        0.28        3.87      1.89 o 
  11   4  27       17.39       21.89      2.68 o 
  12   4  27        1.99        6.49      2.37 o 
  13   4  27       27.05       29.05      3.31 o 
   1   5  27       14.95       14.70      3.97 o 
   2   5  27       28.51       23.56      4.41 o 
   3   5  27       30.94       31.39      4.15 o 
   4   5  27       79.52       82.71      6.00 o 
   5   5  27       47.71       46.93      3.63 o 
   6   5  27       92.67       91.25      5.43 o 
   7   5  27        0.31        4.79      2.30 o 
   8   5  27       60.92       50.40      4.31 o 
   9   5  27        6.37       11.23      2.51 o 
  10   5  27        5.08        7.71      2.45 o 
  11   5  27        7.44       10.19      2.66 o 
   0   6  27       89.53       78.83      7.49 o 
   1   6  27       72.97       71.34      5.15 o 
   2   6  27        0.83        8.51      3.34 o 
   3   6  27      239.15      238.28      7.82 o 
   4   6  27        7.42        9.05      2.77 o 
   5   6  27       54.25       56.97      4.10 o 
   6   6  27       40.40       35.87      3.87 o 
   7   6  27       14.54       17.29      3.44 o 
   8   6  27      148.93      148.65      7.09 o 
   1   7  27       89.24       96.47      6.57 o 
   2   7  27       28.97       37.00      4.64 o 
   3   7  27       96.14       94.54      7.06 o 
   4   7  27       80.82       80.67      5.19 o 
   0   0  28      474.01      473.87     15.56 o 
   1   0  28       57.37       65.98      3.80 o 
   2   0  28       26.82       29.18      2.84 o 
   3   0  28        1.42        4.76      1.94 o 
   4   0  28        1.93        5.74      2.07 o 
   5   0  28      221.71      214.17      6.13 o 
   6   0  28       34.87       27.71      3.07 o 
   7   0  28        0.05       -0.67      1.91 o 
   8   0  28        1.20        3.70      2.29 o 
   9   0  28      171.76      181.08      5.76 o 
  10   0  28       23.94       23.00      3.39 o 
  11   0  28       15.66       16.55      2.89 o 
  12   0  28      203.55      184.99      6.84 o 
  13   0  28       28.94       33.93      3.99 o 
  14   0  28      526.20      537.95     12.93 o 
  15   0  28       81.24       86.79      6.92 o 
   1   1  28        0.34        5.86      1.33 o 
   2   1  28      125.29      117.14      3.36 o 
   3   1  28       26.40       30.19      2.63 o 
   4   1  28        0.06        0.98      1.69 o 
   5   1  28        5.61        6.14      1.87 o 
   6   1  28       25.81       30.18      2.47 o 
   7   1  28       80.56       79.21      3.44 o 
   8   1  28       13.34       14.12      2.10 o 
   9   1  28       20.65       13.77      2.18 o 
  10   1  28       14.61       18.90      2.51 o 
  11   1  28       13.86       14.42      2.31 o 
  12   1  28      359.31      353.24      6.88 o 
  13   1  28      101.07      110.34      4.34 o 
  14   1  28      105.53      110.80      6.34 o 
  15   1  28       47.50       43.04      3.72 o 
   0   2  28      111.24      119.40      5.13 o 
   1   2  28      230.13      220.83      5.27 o 
   2   2  28       53.66       60.16      3.07 o 
   3   2  28      476.14      466.23      7.76 o 
   4   2  28      343.38      351.97      8.38 o 
   5   2  28        3.42        5.66      1.87 o 
   6   2  28      213.52      199.85      5.31 o 
   7   2  28      247.59      235.26      5.89 o 
   8   2  28      206.52      207.45      5.70 o 
   9   2  28      264.93      258.53      6.38 o 
  10   2  28      167.56      168.81      4.80 o 
  11   2  28       12.80       13.72      2.31 o 
  12   2  28       26.04       25.99      2.72 o 
  13   2  28       13.66       18.25      2.78 o 
  14   2  28       62.86       60.53      3.99 o 
   1   3  28      115.05      120.86      4.22 o 
   2   3  28       52.25       50.91      3.07 o 
   3   3  28       92.65       92.93      5.97 o 
   4   3  28       51.35       48.91      3.33 o 
   5   3  28      367.93      362.91      7.58 o 
   6   3  28       16.57       18.18      2.74 o 
   7   3  28      325.82      302.52      7.11 o 
   8   3  28        0.10        3.65      1.96 o 
   9   3  28       32.79       32.29      2.96 o 
  10   3  28        1.80        2.04      2.67 o 
  11   3  28      104.02      103.01      5.09 o 
  12   3  28       30.51       29.36      3.45 o 
  13   3  28      631.91      630.99     11.55 o 
   0   4  28       87.84       88.69      7.09 o 
   1   4  28      169.03      165.53      5.70 o 
   2   4  28        5.90       10.32      2.30 o 
   3   4  28      193.27      174.42      5.09 o 
   4   4  28       18.00       16.43      2.49 o 
   5   4  28       22.23       18.54      3.13 o 
   6   4  28      167.75      163.24      5.54 o 
   7   4  28      174.87      162.26      5.59 o 
   8   4  28        0.00        1.39      2.03 o 
   9   4  28      107.71       99.52      4.67 o 
  10   4  28      183.26      176.32      5.75 o 
  11   4  28        0.52        7.47      2.31 o 
  12   4  28       35.48       36.46      3.49 o 
   1   5  28        2.20        3.26      2.60 o 
   2   5  28       45.68       49.07      4.37 o 
   3   5  28       19.52       21.48      3.36 o 
   4   5  28       17.49       17.20      3.05 o 
   5   5  28      107.24      117.91      5.58 o 
   6   5  28        0.03        1.05      2.15 o 
   7   5  28       11.63       10.68      2.64 o 
   8   5  28        4.53        6.11      2.45 o 
   9   5  28       11.03       14.48      2.80 o 
  10   5  28       11.19       15.05      2.69 o 
   0   6  28      178.59      198.28     10.73 o 
   1   6  28        4.93        1.25      3.93 o 
   2   6  28      116.94      133.02      7.15 o 
   3   6  28       42.34       48.25      5.06 o 
   4   6  28        1.34        3.37      2.59 o 
   5   6  28        0.24        4.77      2.59 o 
   6   6  28        0.01        4.72      2.94 o 
   7   6  28       51.70       50.22      4.84 o 
   8   6  28       44.59       34.34      7.79 o 
   1   7  28       86.20       81.16      6.20 o 
   1   1  29      324.41      336.45      5.58 o 
   2   1  29        6.14        9.70      1.88 o 
   3   1  29       20.42       20.44      2.33 o 
   4   1  29        6.81        4.18      1.79 o 
   5   1  29        0.03        0.96      1.78 o 
   6   1  29        6.35        4.94      2.02 o 
   7   1  29        3.63        7.51      1.94 o 
   8   1  29      134.32      129.48      4.32 o 
   9   1  29        7.44        7.18      2.36 o 
  10   1  29      284.90      278.69      5.88 o 
  11   1  29       25.31       32.31      2.89 o 
  12   1  29        0.34        4.34      1.94 o 
  13   1  29        2.40        3.32      2.25 o 
  14   1  29       75.58       71.89      5.39 o 
   0   2  29     1073.34     1105.70     27.58 o 
   1   2  29      163.59      171.74      4.65 o 
   2   2  29       38.70       39.13      2.56 o 
   3   2  29      171.69      184.99      5.11 o 
   4   2  29      575.60      601.41      9.19 o 
   5   2  29       94.72      104.77      4.48 o 
   6   2  29      196.39      187.89      6.43 o 
   7   2  29      211.11      214.49      5.70 o 
   8   2  29      283.43      279.35      6.52 o 
   9   2  29       19.14       22.99      2.90 o 
  10   2  29       21.83       26.43      2.86 o 
  11   2  29        3.40        8.92      2.10 o 
  12   2  29       96.92       91.58      4.14 o 
  13   2  29       26.71       28.01      3.17 o 
  14   2  29        8.28       10.07      2.61 o 
   1   3  29        3.11        6.17      1.84 o 
   2   3  29       71.15       61.78      5.11 o 
   3   3  29        3.25        2.14      1.76 o 
   4   3  29       35.42       38.91      3.18 o 
   5   3  29       55.25       64.32      3.84 o 
   6   3  29       34.97       36.75      3.30 o 
   7   3  29       20.46       17.97      2.46 o 
   8   3  29      192.90      180.41      5.20 o 
   9   3  29       17.97       19.13      2.93 o 
  10   3  29        8.57        9.20      2.32 o 
  11   3  29        5.67       10.61      2.40 o 
  12   3  29        1.41       -1.34      2.27 o 
  13   3  29       31.28       36.27      3.67 o 
   0   4  29      132.90      121.93      8.25 o 
   1   4  29        1.63        2.59      2.23 o 
   2   4  29       67.21       56.60      3.71 o 
   3   4  29        2.72        3.47      2.06 o 
   4   4  29      109.96      118.65      4.91 o 
   5   4  29        0.13        0.54      2.01 o 
   6   4  29       34.55       33.69      3.39 o 
   7   4  29        0.79        2.69      2.15 o 
   8   4  29      421.69      417.33      8.39 o 
   9   4  29        0.98        4.53      2.11 o 
  10   4  29        0.02        1.19      2.10 o 
  11   4  29       12.83       15.42      2.76 o 
   1   5  29       82.15       78.10      9.11 o 
   2   5  29        0.07        2.62      2.54 o 
   3   5  29        2.17        7.41      2.67 o 
   4   5  29       38.76       37.75      3.81 o 
   5   5  29        2.73        5.30      2.55 o 
   6   5  29       18.78       23.47      3.36 o 
   7   5  29      105.78      103.68      5.85 o 
   8   5  29        6.27        9.73      2.67 o 
   9   5  29       66.81       60.17      4.30 o 
  10   5  29       28.94       21.91      4.26 o 
   0   6  29        0.05        2.08      3.62 o 
   1   6  29       24.27       28.82      3.94 o 
   2   6  29        0.63        6.04      3.25 o 
   3   6  29      226.39      229.99      9.39 o 
   4   6  29       22.28       20.69      3.68 o 
   5   6  29      161.55      164.85      7.52 o 
   6   6  29       22.43       25.36      4.10 o 
   0   0  30       13.95       14.63      4.14 o 
   1   0  30      139.16      150.20      6.59 o 
   2   0  30      338.10      334.08      9.79 o 
   3   0  30       86.19       90.19      6.63 o 
   4   0  30      207.99      208.39      6.20 o 
   5   0  30      240.79      245.55      6.79 o 
   6   0  30        4.62        8.71      2.54 o 
   7   0  30      399.74      385.63      8.87 o 
   8   0  30        0.01        2.78      2.35 o 
   9   0  30       73.74       75.06      4.38 o 
  10   0  30       73.31       70.48      4.41 o 
  11   0  30        0.81        3.54      2.74 o 
  12   0  30        0.03        7.77      3.17 o 
  13   0  30        0.32        6.92      3.47 o 
  14   0  30      112.43      125.00      7.83 o 
   1   1  30        9.80       11.00      1.80 o 
   2   1  30        3.44        4.08      1.74 o 
   3   1  30      241.10      244.86      5.63 o 
   4   1  30       44.19       45.42      3.03 o 
   5   1  30      111.86      110.48      5.01 o 
   6   1  30       35.56       34.11      3.84 o 
   7   1  30        1.46        0.25      2.01 o 
   8   1  30      321.22      341.07      6.61 o 
   9   1  30       16.06       20.76      2.47 o 
  10   1  30      147.11      156.01      5.02 o 
  11   1  30        1.22       -0.15      1.81 o 
  12   1  30       97.22       99.95      4.35 o 
  13   1  30        5.45        7.01      2.38 o 
  14   1  30       28.69       25.52      3.23 o 
   0   2  30      303.33      308.42      9.39 o 
   1   2  30       36.55       45.85      4.18 o 
   2   2  30        1.67        4.74      1.59 o 
   3   2  30       69.37       82.41      3.59 o 
   4   2  30       27.95       26.88      2.72 o 
   5   2  30        8.80       11.37      2.40 o 
   6   2  30       12.72       18.29      2.61 o 
   7   2  30        0.24        1.03      2.00 o 
   8   2  30      193.57      202.34      5.75 o 
   9   2  30        1.20        4.47      2.18 o 
  10   2  30       22.69       23.92      2.86 o 
  11   2  30       31.26       31.55      3.12 o 
  12   2  30        7.97        8.58      2.39 o 
  13   2  30       47.66       43.59      3.64 o 
   1   3  30       42.45       44.39      3.24 o 
   2   3  30      117.26      121.78      4.82 o 
   3   3  30       16.56       23.58      2.59 o 
   4   3  30      715.16      717.44     11.40 o 
   5   3  30      127.34      137.22      5.14 o 
   6   3  30      141.08      157.35      5.45 o 
   7   3  30        0.00        3.69      1.89 o 
   8   3  30        0.00        3.40      2.17 o 
   9   3  30       53.44       49.21      3.68 o 
  10   3  30       99.46       97.86      4.51 o 
  11   3  30        0.00        0.84      2.21 o 
  12   3  30       97.04      100.75      5.25 o 
   0   4  30       80.48       90.78      7.51 o 
   1   4  30        0.53        3.42      2.54 o 
   2   4  30       94.30       83.85      7.26 o 
   3   4  30        1.34        4.42      2.23 o 
   4   4  30       14.16       12.35      2.73 o 
   5   4  30       33.07       33.88      3.34 o 
   6   4  30        3.38        2.06      2.17 o 
   7   4  30       32.85       36.97      3.47 o 
   8   4  30        4.97        7.73      2.40 o 
   9   4  30        0.33        4.31      2.40 o 
  10   4  30        4.10        5.34      2.38 o 
  11   4  30       23.90       18.27      3.15 o 
   1   5  30        4.45        7.34      4.32 o 
   2   5  30      221.72      216.38      7.55 o 
   3   5  30        8.30       14.35      3.12 o 
   4   5  30        3.18        3.35      2.50 o 
   5   5  30       38.59       37.88      4.19 o 
   6   5  30      111.50      120.16      8.21 o 
   7   5  30        3.30       11.32      2.92 o 
   8   5  30       10.28       14.16      2.89 o 
   9   5  30        9.60        8.40      2.75 o 
   0   6  30        7.61       16.90      5.25 o 
   1   6  30        0.03        2.23      2.78 o 
   2   6  30        3.29        1.77      3.06 o 
   3   6  30        3.14        9.09      3.35 o 
   4   6  30        0.15        6.62      3.13 o 
   5   6  30        0.00        2.06      2.93 o 
   1   1  31        6.27       11.30      1.86 o 
   2   1  31      403.12      412.85      7.34 o 
   3   1  31        1.96        5.45      1.99 o 
   4   1  31        1.91        3.11      1.74 o 
   5   1  31        1.37        2.24      1.93 o 
   6   1  31      208.15      206.89      6.94 o 
   7   1  31       14.39       13.32      2.56 o 
   8   1  31       21.63       22.69      2.87 o 
   9   1  31      165.76      174.12      5.16 o 
  10   1  31        3.00        5.86      2.01 o 
  11   1  31       11.24       12.01      2.30 o 
  12   1  31        2.56        3.34      2.68 o 
  13   1  31       84.68       75.76      5.51 o 
   0   2  31        5.42        7.28      2.75 o 
   1   2  31        0.30        1.85      1.60 o 
   2   2  31       18.90       22.08      2.50 o 
   3   2  31       40.03       38.25      2.82 o 
   4   2  31       82.37       83.24      4.19 o 
   5   2  31      171.58      162.85      5.01 o 
   6   2  31      175.72      172.06      5.25 o 
   7   2  31       62.70       65.46      3.90 o 
   8   2  31       74.31       69.91      4.01 o 
   9   2  31       14.80       16.57      2.85 o 
  10   2  31       37.04       41.95      3.31 o 
  11   2  31       50.82       46.30      4.54 o 
  12   2  31       43.51       41.23      3.83 o 
   1   3  31       14.78       14.12      2.46 o 
   2   3  31        7.04        7.82      2.21 o 
   3   3  31      377.47      377.51      7.99 o 
   4   3  31       64.57       69.99      3.98 o 
   5   3  31       71.15       70.14      4.45 o 
   6   3  31       81.21       89.75      4.33 o 
   7   3  31      113.84      116.25      4.88 o 
   8   3  31       75.02       83.50      4.34 o 
   9   3  31       25.50       23.35      3.08 o 
  10   3  31       13.39       11.92      2.83 o 
  11   3  31        7.05       13.05      2.91 o 
   0   4  31      308.77      303.78     13.61 o 
   1   4  31       77.54       77.32      5.11 o 
   2   4  31        5.39        7.17      2.55 o 
   3   4  31      308.23      307.18      7.37 o 
   4   4  31       78.65       69.60      4.52 o 
   5   4  31       53.34       49.13      3.81 o 
   6   4  31       25.47       23.34      3.11 o 
   7   4  31       37.41       30.07      3.20 o 
   8   4  31        3.05        5.67      2.29 o 
   9   4  31        7.86        8.69      2.93 o 
  10   4  31       16.31       23.79      3.25 o 
   1   5  31       93.49       96.62      5.80 o 
   2   5  31       78.46       85.51      5.58 o 
   3   5  31       21.95       30.26      4.37 o 
   4   5  31       32.78       34.01      4.43 o 
   5   5  31        7.67        8.46      3.05 o 
   6   5  31      125.98      130.49      6.69 o 
   7   5  31        3.68        6.77      2.73 o 
   8   5  31        0.00        1.34      2.36 o 
   0   6  31       32.66       34.64      5.99 o 
   1   6  31       10.37        8.38      3.54 o 
   2   6  31        1.34        3.66      3.15 o 
   3   6  31        1.66        4.86      2.91 o 
   0   0  32      174.95      167.41      7.97 o 
   1   0  32      555.57      593.09     16.02 o 
   2   0  32        1.11        2.30      2.77 o 
   3   0  32      637.92      683.66     17.75 o 
   4   0  32        1.06        7.78      3.59 o 
   5   0  32      158.42      165.36      9.10 o 
   6   0  32       21.73       18.89      3.30 o 
   7   0  32      599.80      625.75     11.92 o 
   8   0  32       15.69       19.55      3.25 o 
   9   0  32      294.79      267.70      8.76 o 
  10   0  32       74.97       81.75      5.17 o 
  11   0  32      169.74      176.99      8.74 o 
  12   0  32       51.73       46.56      5.60 o 
   1   1  32      106.38      106.44      4.70 o 
   2   1  32      146.43      149.68      4.62 o 
   3   1  32      242.53      260.89      5.92 o 
   4   1  32        0.15        2.61      1.83 o 
   5   1  32        7.82        9.15      2.27 o 
   6   1  32      117.91      128.45      4.76 o 
   7   1  32      148.27      149.94      5.41 o 
   8   1  32      225.53      219.37      6.32 o 
   9   1  32      107.97      110.53      4.80 o 
  10   1  32       37.00       35.19      3.30 o 
  11   1  32        0.26        1.40      2.18 o 
  12   1  32       31.79       27.73      3.15 o 
   0   2  32      248.76      261.68     13.23 o 
   1   2  32       26.25       30.10      2.73 o 
   2   2  32        0.19        1.74      1.75 o 
   3   2  32       54.47       58.92      3.57 o 
   4   2  32       59.60       65.14      3.89 o 
   5   2  32       70.97       74.56      3.96 o 
   6   2  32        1.23        2.32      2.08 o 
   7   2  32      155.44      159.65      5.40 o 
   8   2  32       16.79       15.73      2.75 o 
   9   2  32       34.91       34.12      3.36 o 
  10   2  32      171.97      175.45      6.23 o 
  11   2  32        1.99       10.37      2.59 o 
  12   2  32       49.94       54.15      4.27 o 
   1   3  32      106.33      113.49      4.76 o 
   2   3  32       22.24       21.05      3.02 o 
   3   3  32        9.37       11.84      2.49 o 
   4   3  32       15.82       14.98      2.68 o 
   5   3  32       68.83       68.86      3.94 o 
   6   3  32      174.61      173.33      5.51 o 
   7   3  32        0.19        4.43      2.25 o 
   8   3  32      198.62      193.20      5.94 o 
   9   3  32        5.17        7.99      2.73 o 
  10   3  32       52.85       50.03      4.11 o 
  11   3  32       90.87       88.43      5.05 o 
   0   4  32      126.95      147.84     10.03 o 
   1   4  32        4.38        5.11      2.73 o 
   2   4  32       16.94       16.43      3.02 o 
   3   4  32       15.43       16.14      2.96 o 
   4   4  32        1.96        4.28      2.56 o 
   5   4  32      260.63      278.30      7.84 o 
   6   4  32        5.34        6.86      2.49 o 
   7   4  32       32.80       33.75      3.36 o 
   8   4  32       38.80       43.25      3.92 o 
   9   4  32      130.60      116.36      5.51 o 
   1   5  32       55.16       57.20      4.85 o 
   2   5  32        5.44       13.20      3.59 o 
   3   5  32        0.18        6.79      2.74 o 
   4   5  32       34.63       42.00      4.56 o 
   5   5  32      190.48      184.38      7.36 o 
   6   5  32      125.29      137.74      7.36 o 
   1   1  33      137.70      143.22      5.75 o 
   2   1  33      185.16      184.38      5.94 o 
   3   1  33      130.35      147.06      4.72 o 
   4   1  33        5.05        7.65      2.14 o 
   5   1  33      117.53      132.23      4.92 o 
   6   1  33      371.35      378.15      7.68 o 
   7   1  33        5.26        9.63      2.35 o 
   8   1  33      122.86      114.87      4.88 o 
   9   1  33        1.67        1.73      2.15 o 
  10   1  33       29.72       34.38      3.54 o 
  11   1  33       32.35       35.60      3.31 o 
  12   1  33        0.93       -0.62      2.81 o 
   0   2  33       43.00       46.36      4.21 o 
   1   2  33       21.00       21.27      2.54 o 
   2   2  33       20.34       20.55      2.78 o 
   3   2  33      123.88      130.60      5.46 o 
   4   2  33       32.81       34.52      3.23 o 
   5   2  33       53.67       60.07      3.74 o 
   6   2  33       25.45       22.28      2.96 o 
   7   2  33        0.00        0.89      2.15 o 
   8   2  33       26.99       31.67      3.27 o 
   9   2  33       21.44       18.87      3.05 o 
  10   2  33        0.84        5.51      2.45 o 
  11   2  33      100.51      102.55      5.18 o 
   1   3  33       11.09       12.87      2.55 o 
   2   3  33        9.19       10.73      2.73 o 
   3   3  33      118.10      121.22      5.42 o 
   4   3  33       30.37       29.09      3.26 o 
   5   3  33       12.13        9.83      2.65 o 
   6   3  33        3.33        2.71      2.23 o 
   7   3  33       34.05       36.98      3.40 o 
   8   3  33        6.42        9.82      2.76 o 
   9   3  33        3.69        3.98      2.68 o 
  10   3  33      163.22      163.83      6.66 o 
   0   4  33       48.29       55.06     12.13 o 
   1   4  33      146.34      154.93      6.67 o 
   2   4  33       12.45       14.53      2.98 o 
   3   4  33      336.20      339.30      9.26 o 
   4   4  33      142.09      140.87      6.05 o 
   5   4  33        0.00        6.33      2.56 o 
   6   4  33      104.04      101.52      5.08 o 
   7   4  33       78.79       81.47      5.54 o 
   8   4  33       46.80       54.42      4.16 o 
   1   5  33       25.44       19.99      3.71 o 
   2   5  33      208.85      205.62      8.36 o 
   3   5  33      110.98      114.68      6.94 o 
   4   5  33        0.39        1.04      3.82 o 
   5   5  33        5.06       10.46      3.76 o 
   1   0  34       10.36       14.14      4.79 o 
   2   0  34       14.40       12.82      4.90 o 
   3   0  34       31.46       33.72      6.53 o 
   4   0  34      233.80      232.18     12.73 o 
   5   0  34      293.15      291.96     14.60 o 
   6   0  34      166.39      167.47     25.39 o 
   7   0  34       42.65       50.54     10.12 o 
   8   0  34      294.25      303.84     10.34 o 
   9   0  34       44.72       43.69      5.67 o 
  10   0  34        7.36        8.27      3.71 o 
  11   0  34       17.64       24.56      5.08 o 
   1   1  34      178.25      192.23      8.12 o 
   2   1  34        6.89        7.71      2.71 o 
   3   1  34        0.27        3.01      2.43 o 
   4   1  34      614.68      604.12      9.69 o 
   5   1  34       35.93       40.85      3.21 o 
   6   1  34       85.19       92.39      4.37 o 
   7   1  34       77.48       81.69      4.26 o 
   8   1  34       63.60       69.94      4.41 o 
   9   1  34       46.67       51.94      4.21 o 
  10   1  34        0.04        3.34      2.41 o 
  11   1  34        0.99        4.43      2.51 o 
   0   2  34        6.00        6.54      3.04 o 
   1   2  34       27.57       28.95      3.36 o 
   2   2  34      110.36      121.78      5.35 o 
   3   2  34      147.68      160.17      5.90 o 
   4   2  34      262.81      258.25      6.40 o 
   5   2  34       46.90       51.64      3.65 o 
   6   2  34       65.14       57.65      3.78 o 
   7   2  34        4.01        7.39      2.35 o 
   8   2  34        9.05        7.86      2.57 o 
   9   2  34       21.15       25.32      3.52 o 
  10   2  34       87.22       84.12      4.90 o 
   1   3  34      609.83      642.87     11.70 o 
   2   3  34       40.56       44.09      3.95 o 
   3   3  34       60.05       60.83      4.05 o 
   4   3  34        2.00        1.61      2.42 o 
   5   3  34        3.47        8.11      2.63 o 
   6   3  34       46.47       50.01      3.72 o 
   7   3  34       22.80       16.23      3.05 o 
   8   3  34       30.74       33.33      3.79 o 
   9   3  34       14.46       14.07      3.06 o 
   0   4  34       56.64       55.73      6.64 o 
   1   4  34       20.50       18.44      3.51 o 
   2   4  34       38.06       40.50      4.96 o 
   3   4  34       66.81       75.82      5.22 o 
   4   4  34        1.74        4.64      2.63 o 
   5   4  34        2.42        5.50      2.62 o 
   6   4  34      165.37      163.90      6.13 o 
   7   4  34       76.51       78.45      5.93 o 
   1   5  34       73.13       87.22      5.82 o 
   2   5  34      762.99      774.53     20.01 o 
   3   5  34       70.82       86.72      7.14 o 
   1   1  35      209.45      208.06      8.58 o 
   2   1  35      137.83      159.22      6.92 o 
   3   1  35       15.12       16.59      4.29 o 
   4   1  35       23.27       32.37      3.92 o 
   5   1  35        3.79        7.34      2.27 o 
   6   1  35      147.89      146.40      5.34 o 
   7   1  35       27.84       23.71      3.85 o 
   8   1  35      122.53      128.50      5.81 o 
   9   1  35        3.16        6.14      2.55 o 
  10   1  35        3.01        8.60      2.66 o 
   0   2  35       80.62       80.52      7.01 o 
   1   2  35       87.89      101.59      5.45 o 
   2   2  35        0.30        5.57      2.53 o 
   3   2  35       58.51       59.09      4.75 o 
   4   2  35      172.66      185.29      5.91 o 
   5   2  35      121.93      141.86      5.27 o 
   6   2  35        0.00        4.90      2.26 o 
   7   2  35      125.43      132.11      5.61 o 
   8   2  35      156.59      152.15      6.37 o 
   9   2  35        3.78        4.48      2.44 o 
   1   3  35       57.17       65.14      4.39 o 
   2   3  35        1.21        4.15      2.27 o 
   3   3  35        1.02        1.75      2.77 o 
   4   3  35        6.47        9.58      2.79 o 
   5   3  35       53.74       48.57      4.16 o 
   6   3  35       48.49       60.86      5.88 o 
   7   3  35       48.69       58.98      4.62 o 
   8   3  35        0.09        0.80      2.36 o 
   0   4  35        2.62        5.00      3.96 o 
   1   4  35      116.38      112.81      6.16 o 
   2   4  35       10.62       19.98      3.94 o 
   3   4  35      250.81      245.99      8.11 o 
   4   4  35       20.48       23.49      3.84 o 
   5   4  35        0.84        3.75      2.56 o 
   2   0  36       27.22       32.73      6.29 o 
   3   0  36      789.25      840.77     41.22 o 
   4   0  36       45.32       44.01      6.03 o 
   5   0  36        8.33       16.17      5.84 o 
   6   0  36      174.27      164.42     12.17 o 
   7   0  36      117.12       84.78     13.02 o 
   8   0  36       17.42       15.73      7.82 o 
   9   0  36       24.79       27.23      9.52 o 
   1   1  36        0.45        2.18      3.16 o 
   2   1  36      313.70      307.50     12.06 o 
   3   1  36       99.44      104.10      6.19 o 
   4   1  36        2.86        3.07      2.80 o 
   5   1  36      136.69      148.99      6.71 o 
   6   1  36        4.13        9.18      2.54 o 
   7   1  36       64.34       63.15      4.47 o 
   8   1  36        9.62       12.05      2.88 o 
   9   1  36        0.90        5.64      2.74 o 
   0   2  36       32.79       30.05      7.39 o 
   1   2  36        7.10       11.18      3.31 o 
   2   2  36        1.67        4.17      2.70 o 
   3   2  36        5.73        6.28      2.39 o 
   4   2  36        6.18       10.69      2.63 o 
   5   2  36      154.58      166.14      6.05 o 
   6   2  36      134.04      126.81      5.43 o 
   7   2  36      149.21      151.31      6.29 o 
   8   2  36       30.95       33.24      3.76 o 
   1   3  36       29.94       34.69      3.63 o 
   2   3  36       60.77       63.33      4.79 o 
   3   3  36        7.32        9.68      5.46 o 
   4   3  36       52.14       50.94      4.56 o 
   5   3  36        1.64        0.52      2.30 o 
   6   3  36       14.40       19.06      3.34 o 
   0   4  36       12.42       13.09      4.71 o 
   1   4  36       37.28       31.44      4.07 o 
   2   4  36       10.64       23.83      4.77 o 
   3   4  36        0.14        4.74      2.77 o 
   1   1  37       77.95       84.76      9.68 o 
   2   1  37        3.65       12.89      4.33 o 
   3   1  37       84.34       91.25      5.95 o 
   4   1  37        2.48        4.86      3.13 o 
   5   1  37       40.69       42.58      4.46 o 
   6   1  37       20.29       17.69      4.30 o 
   7   1  37       14.38       18.82      3.86 o 
   8   1  37       45.45       34.52      4.45 o 
   0   2  37        3.62       15.13      8.10 o 
   1   2  37        1.46        0.96      3.05 o 
   2   2  37        0.42        5.43      3.45 o 
   3   2  37        4.72        8.84      2.65 o 
   4   2  37       41.67       42.52      3.92 o 
   5   2  37       21.61       22.06      3.30 o 
   6   2  37       35.15       35.85      4.73 o 
   7   2  37       30.08       37.65      3.99 o 
   1   3  37        5.26        4.90      2.85 o 
   2   3  37       56.29       59.99      5.29 o 
   3   3  37       24.61       33.08      4.76 o 
   4   3  37       23.01       25.44      3.82 o 
   5   3  37        0.77        5.79      2.65 o 
   3   0  38        7.43        9.19      5.25 o 
   4   0  38       58.55       61.25      8.31 o 
   5   0  38       30.01       19.99      8.72 o 
   6   0  38       13.00       13.42      5.99 o 
   1   1  38      108.34      105.39     15.59 o 
   2   1  38      210.85      217.25     10.54 o 
   3   1  38       29.70       25.12      5.30 o 
   4   1  38        0.10        0.08      3.12 o 
   5   1  38       50.76       46.82      5.55 o 
   6   1  38       63.00       64.24      6.32 o 
   0   2  38      236.53      241.32     20.79 o 
   1   2  38       12.61       15.30      4.91 o 
   2   2  38       14.86       12.36      4.32 o 
   3   2  38       68.17       66.78      8.58 o 
   4   2  38        2.76        6.67      2.58 o 
   5   2  38      169.43      172.45      6.52 o 
   1   3  38       92.79       99.05      7.47 o 
   2   3  38      102.40      106.06      6.59 o 
   2   1  39       30.28       24.70      9.52 o 
   3   1  39        6.62        4.57      5.06 o 
   4   1  39        0.01        0.83      3.95 o 
   0   2  39      129.99      141.50     18.03 o 
   1   2  39       57.15       43.33     12.10 o 
   2   2  39        0.01        2.50      3.96 o 
                                                 
